# Supplementary material for: The effects of a synthetic epidermis spray on secondary intention wound healing in adult horses
Source: PLoS One. 2024 Mar 7;19(3):e0299990. doi: 10.1371/journal.pone.0299990 (PMC10919598; doi:10.1371/journal.pone.0299990)
Supplement: S1 Table — (XLSX) [file pone.0299990.s001.xlsx]

## Sheet: Sheet1
Date	Jument	Zone	p	a	v	v>0	v<0	max	min	avgH	avgD	d	pd	ac
2022-01-20	Y	G1	87.57	5.45	0.54	0.58	0.04	3.99	-0.99	1.14	0.08	32.19	25.65	5.05
2022-01-24	Y	G1	93.50	6.35	0.64	0.66	0.03	3.16	-1.14	1.10	0.05	32.54	29.40	6.02
2022-01-28	Y	G1	100.27	7.81	1.35	1.37	0.02	5.35	-1.02	1.95	0.03	34.58	30.16	7.02
2022-02-01	Y	G1	104.52	8.27	1.89	1.90	0.01	5.05	-1.24	2.58	0.01	36.85	33.91	7.35
2022-02-05	Y	G1	99.23	7.32	1.50	1.50	0.00	4.49	-0.83	2.27	0.01	35.40	33.94	6.63
2022-02-09	Y	G1	89.42	5.93	1.17	1.18	0.01	4.73	-1.11	2.26	0.02	32.09	21.88	5.23
2022-02-13	Y	G1	79.97	5.30	1.06	1.07	0.01	5.09	-0.99	2.32	0.02	27.66	23.98	4.61
2022-02-17	Y	G1	75.05	3.68	0.44	0.44	0.00	2.60	-1.16	1.30	0.01	25.51	20.35	3.42
2022-02-21	Y	G1	75.50	3.50	0.29	0.30	0.02	3.81	-1.04	0.95	0.06	26.95	23.12	3.20
2022-02-25	Y	G1	55.18	2.08	-0.00	0.04	0.04	1.42	-1.35	0.20	0.21	22.01	18.17	1.97
2022-03-01	Y	G1	39.90	1.19	0.05	0.06	0.00	1.62	-0.40	0.49	0.02	14.42	9.69	1.14
2022-03-07	Y	G1	30.14	0.64	0.01	0.01	0.00	0.59	-0.50	0.19	0.01	11.67	8.59	0.63
2022-03-13	Y	G1	23.72	0.30	0.00	0.00	0.00	0.41	-0.38	0.10	0.01	10.17	4.75	0.29
2022-03-17	Y	G1	23.84	0.43	0.01	0.01	0.00	0.88	-0.30	0.27	0.00	8.65	6.86	0.42
2022-01-20	Y	G2	98.96	7.42	0.56	0.61	0.05	2.96	-1.41	0.87	0.08	34.41	29.08	7.01
2022-01-24	Y	G2	100.83	7.16	0.44	0.46	0.02	2.37	-0.56	0.66	0.03	36.01	32.97	6.98
2022-01-28	Y	G2	99.29	7.25	0.78	0.79	0.01	2.66	-0.61	1.14	0.02	34.31	28.97	6.93
2022-02-01	Y	G2	105.24	9.02	1.99	2.00	0.01	5.17	-0.87	2.45	0.01	35.40	33.51	8.15
2022-02-05	Y	G2	108.24	9.85	2.84	2.84	0.00	6.85	-0.81	3.40	0.00	35.97	32.30	8.36
2022-02-09	Y	G2	102.12	9.01	2.31	2.31	0.01	5.91	-0.68	2.91	0.01	33.96	28.61	7.96
2022-02-13	Y	G2	97.40	7.68	1.65	1.66	0.01	5.16	-1.13	2.44	0.02	34.09	26.85	6.80
2022-02-17	Y	G2	86.76	6.42	1.38	1.39	0.00	4.89	-0.67	2.42	0.00	28.85	26.74	5.73
2022-02-21	Y	G2	84.18	5.75	1.08	1.09	0.00	4.32	-0.81	2.09	0.01	29.42	22.09	5.20
2022-02-25	Y	G2	57.20	2.45	0.14	0.15	0.01	1.68	-0.61	0.63	0.02	20.43	18.60	2.36
2022-03-01	Y	G2	46.89	1.49	0.05	0.06	0.00	1.43	-0.44	0.39	0.01	17.89	15.03	1.46
2022-03-07	Y	G2	40.90	1.22	0.04	0.04	0.01	1.28	-0.45	0.37	0.05	14.53	11.96	1.18
2022-03-09	Y	G2	36.51	0.96	0.01	0.02	0.01	0.87	-0.68	0.16	0.06	13.38	10.02	0.95
2022-03-13	Y	G2	35.84	0.91	0.03	0.03	0.00	1.06	-0.58	0.32	0.03	13.55	9.88	0.89
2022-03-17	Y	G2	34.61	0.92	0.03	0.03	0.00	0.98	-0.46	0.37	0.02	12.14	9.31	0.89
2022-01-20	Y	G3	95.70	6.14	0.20	0.26	0.06	2.09	-1.01	0.45	0.11	34.35	29.17	5.89
2022-01-24	Y	G3	97.16	6.47	-0.18	0.04	0.23	1.57	-1.53	0.07	0.36	34.42	29.64	6.28
2022-01-28	Y	G3	81.95	4.81	0.32	0.35	0.03	2.25	-0.92	0.76	0.07	28.51	23.37	4.59
2022-02-01	Y	G3	99.72	6.95	0.96	0.97	0.01	3.58	-1.24	1.51	0.02	33.60	26.28	6.43
2022-02-05	Y	G3	90.85	6.40	1.08	1.09	0.01	3.79	-1.32	1.84	0.02	31.85	28.51	5.94
2022-02-09	Y	G3	84.64	5.45	0.87	0.88	0.01	3.75	-1.01	1.76	0.01	29.09	23.47	5.00
2022-02-13	Y	G3	81.42	4.85	0.71	0.73	0.01	3.55	-1.20	1.64	0.02	26.60	23.90	4.42
2022-02-17	Y	G3	68.90	3.78	0.40	0.41	0.00	2.41	-0.74	1.13	0.01	23.53	21.07	3.59
2022-02-21	Y	G3	61.48	2.90	0.21	0.22	0.01	1.99	-1.03	0.79	0.02	21.33	20.46	2.79
2022-02-25	Y	G3	42.55	1.25	0.02	0.02	0.00	0.69	-0.37	0.17	0.01	15.56	10.95	1.24
2022-03-01	Y	G3	38.34	1.04	0.03	0.03	0.00	1.08	-0.85	0.29	0.02	14.05	9.50	1.01
2022-03-07	Y	G3	28.29	0.55	0.01	0.01	0.00	0.63	-0.39	0.12	0.02	10.72	6.94	0.54
2022-03-09	Y	G3	29.01	0.59	0.01	0.01	0.00	0.80	-0.36	0.18	0.04	11.23	7.01	0.58
2022-03-13	Y	G3	27.34	0.52	0.01	0.01	0.00	0.59	-0.32	0.14	0.04	10.32	7.25	0.52
2022-03-17	Y	G3	16.45	0.16	0.00	0.00	0.00	0.21	-0.04	0.03	0.00	6.65	3.21	0.16
2022-01-20	Y	G4	110.46	8.75	1.43	1.46	0.03	5.35	-1.17	1.90	0.04	39.72	29.14	7.68
2022-01-24	Y	G4	90.31	5.62	0.09	0.18	0.09	1.55	-1.37	0.33	0.17	33.34	23.35	5.44
2022-01-28	Y	G4	81.95	4.81	0.32	0.35	0.03	2.22	-0.98	0.76	0.07	28.51	23.37	4.59
2022-02-01	Y	G4	82.53	5.42	0.73	0.74	0.01	3.93	-0.68	1.47	0.01	29.37	26.52	5.03
2022-02-05	Y	G4	78.02	4.87	0.68	0.69	0.01	3.75	-0.70	1.52	0.01	26.87	25.38	4.54
2022-02-09	Y	G4	69.15	3.91	0.50	0.51	0.00	3.16	-0.66	1.41	0.01	24.04	18.49	3.62
2022-02-13	Y	G4	63.54	3.11	0.39	0.40	0.00	2.96	-0.73	1.40	0.02	23.08	15.25	2.85
2022-02-17	Y	G4	49.83	1.84	0.11	0.11	0.00	1.61	-0.60	0.64	0.01	18.46	12.75	1.79
2022-02-21	Y	G4	45.17	1.51	0.09	0.09	0.00	1.60	-0.31	0.63	0.00	16.81	12.58	1.47
2022-02-25	Y	G4	36.79	0.87	0.03	0.03	0.00	1.19	-0.42	0.39	0.00	14.19	7.01	0.86
2022-03-01	Y	G4	36.19	0.67	0.01	0.01	0.00	0.89	-0.60	0.19	0.05	14.38	9.91	0.66
2022-03-07	Y	G4	25.85	0.50	0.01	0.01	0.00	0.60	-0.17	0.23	0.01	9.88	8.71	0.49
2022-03-09	Y	G4	24.33	0.42	0.00	0.00	0.00	0.34	-0.06	0.11	0.00	9.35	8.33	0.42
2022-03-13	Y	G4	18.40	0.25	0.00	0.00	0.00	0.27	-0.16	0.05	0.01	7.05	5.42	0.25
2022-03-17	Y	G4	13.86	0.11	-0.00	0.00	0.00	0.12	-0.13	0.00	0.01	5.53	3.04	0.11
Date	Jument	Zone	p	a	v	v>0	v<0	max	min	avgH	avgD	d	pd	ac
2022-01-18	I	D1	93.79	6.22	0.46	0.52	0.06	2.68	-1.19	0.87	0.09	34.60	30.59	5.93
2022-01-22	I	D1	111.45	9.37	1.18	1.24	0.05	3.93	-1.35	1.42	0.06	37.59	36.89	8.76
2022-01-26	I	D1	103.37	8.11	1.21	1.25	0.04	4.33	-0.99	1.69	0.05	37.12	35.38	7.41
2022-01-30	I	D1	103.19	8.25	1.76	1.77	0.01	5.07	-1.19	2.35	0.01	35.89	33.39	7.52
2022-02-03	I	D1	88.75	6.65	1.53	1.53	0.00	5.45	-0.74	2.62	0.00	30.64	29.21	5.83
2022-02-07	I	D1	76.04	4.50	0.72	0.73	0.01	4.11	-0.69	1.78	0.01	24.58	21.90	4.09
2022-02-15	I	D1	57.36	2.60	0.28	0.29	0.01	2.53	-0.54	1.20	0.02	19.49	17.34	2.39
2022-02-19	I	D1	46.72	1.58	0.10	0.10	0.00	1.32	-0.35	0.66	0.00	18.01	12.78	1.54
2022-02-23	I	D1	47.00	1.66	0.10	0.11	0.00	1.64	-0.35	0.66	0.01	17.19	13.15	1.60
2022-02-27	I	D1	40.35	1.17	0.02	0.03	0.00	0.81	-0.47	0.24	0.02	15.29	10.99	1.16
2022-03-03	I	D1	40.01	1.07	0.04	0.04	0.00	1.05	-0.33	0.41	0.00	15.38	10.61	1.05
2022-03-07	I	D1	32.82	0.79	0.02	0.03	0.00	1.02	-0.39	0.35	0.02	12.15	10.41	0.77
2022-03-11	I	D1	27.93	0.58	0.01	0.01	0.00	0.63	-0.21	0.13	0.00	9.78	8.27	0.58
2022-03-15	I	D1	26.41	0.52	0.01	0.01	0.00	0.53	-0.03	0.18	0.00	9.35	8.82	0.51
2022-03-19	I	D1	19.67	0.26	0.00	0.00	0.00	0.26	-0.05	0.07	0.00	8.06	4.40	0.26
2022-01-18	I	D2	99.22	6.58	0.39	0.42	0.03	2.15	-0.98	0.67	0.05	38.62	30.75	6.32
2022-01-22	I	D2	94.84	6.29	0.25	0.27	0.02	1.61	-0.52	0.43	0.03	35.04	28.15	6.19
2022-01-26	I	D2	103.52	7.61	0.90	0.91	0.01	3.06	-1.08	1.28	0.02	38.32	33.69	7.12
2022-01-30	I	D2	105.83	8.51	1.70	1.70	0.00	4.43	-0.80	2.21	0.00	38.87	29.15	7.70
2022-02-03	I	D2	93.17	7.08	1.61	1.61	0.00	5.34	-0.34	2.62	0.00	33.95	25.23	6.16
2022-02-07	I	D2	82.16	5.30	0.93	0.94	0.00	4.36	-0.69	2.01	0.01	29.84	18.78	4.66
2022-02-15	I	D2	53.03	1.77	0.11	0.11	0.00	1.39	-0.47	0.65	0.00	21.45	11.42	1.71
2022-02-19	I	D2	58.64	2.50	0.20	0.20	0.00	1.64	-0.53	0.83	0.00	20.40	18.37	2.42
2022-02-23	I	D2	45.88	1.56	0.08	0.08	0.00	1.14	-0.33	0.50	0.00	16.51	13.44	1.53
2022-02-27	I	D2	40.63	1.21	0.02	0.02	0.00	0.69	-0.25	0.18	0.01	15.40	11.92	1.19
2022-03-03	I	D2	35.95	0.90	0.01	0.01	0.00	0.39	-0.31	0.14	0.02	13.61	8.65	0.89
2022-03-07	I	D2	32.80	0.75	0.00	0.00	0.00	0.30	-0.35	0.06	0.02	13.00	8.72	0.74
2022-03-11	I	D2	25.90	0.51	0.00	0.00	0.00	0.27	-0.06	0.09	0.00	9.40	8.57	0.51
2022-03-15	I	D2	23.51	0.41	-0.00	0.00	0.00	0.23	-0.33	0.02	0.05	8.45	7.40	0.41
2022-03-19	I	D2	20.49	0.30	-0.00	0.00	0.00	0.13	-0.30	0.01	0.06	7.86	6.98	0.30
1900-01-18	I	D3	99.07	6.74	0.35	0.39	0.04	2.49	-1.62	0.61	0.07	34.63	31.28	6.45
2022-01-22	I	D3	95.48	6.12	0.20	0.28	0.07	1.52	-1.15	0.47	0.13	34.57	32.71	5.92
2022-01-26	I	D3	97.18	6.69	0.58	0.61	0.03	2.53	-1.20	0.95	0.05	34.04	32.38	6.42
2022-01-30	I	D3	102.91	7.66	1.20	1.22	0.02	4.16	-1.41	1.72	0.03	34.52	31.80	7.07
2022-02-03	I	D3	95.12	7.08	1.48	1.48	0.01	4.86	-0.79	2.34	0.01	32.46	30.53	6.33
2022-02-07	I	D3	85.84	6.00	1.24	1.24	0.00	5.30	-0.73	2.32	0.00	29.53	28.88	5.34
2022-02-15	I	D3	60.23	2.79	0.24	0.26	0.02	2.72	-1.27	0.99	0.08	21.32	16.49	2.57
2022-02-19	I	D3	38.83	1.05	0.05	0.05	0.00	1.36	-0.44	0.50	0.01	14.14	10.07	1.01
2022-02-23	I	D3	42.83	1.32	0.05	0.05	0.00	0.96	-0.28	0.42	0.01	14.94	11.45	1.30
2022-02-27	I	D3	44.77	1.38	0.05	0.06	0.00	1.20	-0.34	0.43	0.03	17.46	10.90	1.34
2022-03-03	I	D3	36.01	0.89	0.01	0.02	0.00	1.01	-0.45	0.22	0.06	13.51	8.44	0.87
2022-03-07	I	D3	31.07	0.67	0.00	0.01	0.00	0.63	-0.40	0.11	0.05	11.83	6.81	0.66
2022-03-11	I	D3	29.20	0.66	0.00	0.01	0.01	0.53	-0.53	0.11	0.08	10.35	9.16	0.65
2022-03-15	I	D3	30.56	0.72	0.02	0.02	0.00	1.35	-0.38	0.34	0.01	10.70	10.39	0.69
2022-03-19	I	D3	25.10	0.44	0.01	0.01	0.00	0.99	-0.34	0.34	0.01	9.61	5.57	0.43
2022-01-18	I	D4	91.41	6.19	0.99	1.00	0.01	4.79	-1.14	1.78	0.02	33.11	26.98	5.64
2022-01-22	I	D4	89.92	5.89	0.06	0.16	0.10	1.49	-1.27	0.29	0.18	31.68	30.14	5.69
2022-01-26	I	D4	95.90	6.92	0.54	0.58	0.04	3.25	-1.40	0.88	0.06	32.52	31.53	6.60
2022-01-30	I	D4	100.07	7.86	1.31	1.33	0.02	3.85	-0.88	1.85	0.02	35.78	30.58	7.18
2022-02-03	I	D4	89.34	6.26	0.89	0.90	0.01	3.61	-0.93	1.60	0.02	35.79	29.05	5.65
2022-02-07	I	D4	69.25	3.75	0.39	0.40	0.00	3.32	-0.96	1.13	0.01	23.27	21.26	3.53
2022-02-15	I	D4	49.86	1.88	0.12	0.12	0.00	1.76	-0.24	0.65	0.00	18.68	13.63	1.78
2022-02-19	I	D4	47.81	1.72	0.06	0.07	0.00	1.01	-0.52	0.39	0.01	18.29	15.36	1.68
2022-02-23	I	D4	34.54	0.90	0.03	0.03	0.00	0.83	-0.39	0.35	0.00	11.91	10.65	0.89
2022-02-27	I	D4	36.58	0.84	0.01	0.01	0.00	0.90	-0.25	0.17	0.02	13.23	10.48	0.83
2022-03-03	I	D4	27.64	0.53	0.01	0.01	0.00	0.69	-0.36	0.23	0.01	10.16	6.44	0.53
2022-03-07	I	D4	24.01	0.32	0.00	0.00	0.00	0.33	-0.22	0.08	0.00	8.98	4.85	0.32
2022-03-11	I	D4	18.78	0.19	0.00	0.00	0.00	0.25	-0.15	0.05	0.01	7.20	4.67	0.19
2022-03-15	I	D4	0	0	0	0	0	0	0	0	0	0	0	0
2022-03-19	I	D4	0	0	0	0	0	0	0	0	0	0	0	0
Date	Jument	Zone	p	a	v	v>0	v<0	max	min	avgH	avgD	d	pd	ac
2022-01-18	I	G1	97.99	6.66	0.83	0.89	0.05	4.23	-1.14	1.45	0.09	32.26	32.01	6.09
2022-01-22	I	G1	111.22	8.41	1.21	1.23	0.02	4.06	-0.90	1.54	0.02	38.82	35.82	7.99
2022-01-26	I	G1	104.67	8.53	0.71	0.76	0.06	2.76	-1.04	0.94	0.07	36.20	34.21	8.16
2022-01-30	I	G1	96.59	6.74	0.60	0.61	0.01	2.11	-0.82	0.94	0.02	34.15	32.03	6.52
2022-02-03	I	G1	81.19	4.99	0.41	0.42	0.01	1.85	-0.67	0.87	0.01	28.69	26.42	4.81
2022-02-07	I	G1	66.45	3.25	0.19	0.20	0.00	1.50	-0.48	0.61	0.01	24.81	22.95	3.18
2022-02-15	I	G1	43.47	1.43	0.08	0.08	0.00	1.41	-0.21	0.60	0.00	15.72	13.29	1.40
2022-02-19	I	G1	41.48	1.28	0.07	0.07	0.00	1.41	-0.26	0.54	0.01	14.72	13.24	1.24
2022-02-23	I	G1	36.56	1.05	0.01	0.02	0.00	0.52	-0.31	0.16	0.01	12.76	12.14	1.04
2022-02-27	I	G1	34.78	0.88	0.00	0.01	0.00	0.31	-0.22	0.06	0.03	13.15	11.64	0.88
2022-03-03	I	G1	30.86	0.71	0.00	0.01	0.00	0.41	-0.22	0.09	0.02	10.81	8.89	0.70
2022-03-07	I	G1	26.80	0.57	0.01	0.01	0.00	0.69	-0.11	0.20	0.00	9.36	8.70	0.56
2022-03-11	I	G1	23.72	0.42	0.01	0.01	0.00	0.87	-0.29	0.16	0.02	8.67	6.25	0.41
2022-03-15	I	G1	20.51	0.32	0.00	0.00	0.00	0.31	-0.22	0.09	0.00	7.50	6.57	0.32
2022-03-19	I	G1	0	0	0	0	0	0	0	0	0	0	0	0
2022-01-18	I	G2	91.55	5.79	0.18	0.24	0.06	1.83	-1.74	0.43	0.11	31.82	28.78	5.50
2022-01-22	I	G2	128.31	10.65	1.01	1.02	0.01	2.68	-0.76	0.98	0.01	45.17	42.41	10.35
2022-01-26	I	G2	112.83	9.30	1.49	1.50	0.01	3.15	-0.91	1.69	0.01	44.18	34.46	8.85
2022-01-30	I	G2	93.00	5.92	0.36	0.39	0.04	2.96	-1.39	0.70	0.06	34.39	29.33	5.65
2022-02-03	I	G2	77.92	4.32	0.34	0.34	0.00	1.71	-0.56	0.81	0.01	27.83	23.51	4.20
2022-02-07	I	G2	63.62	2.89	0.20	0.21	0.01	2.09	-0.73	0.75	0.02	22.45	18.23	2.77
2022-02-15	I	G2	43.05	1.34	0.04	0.04	0.00	0.96	-0.17	0.29	0.01	15.50	12.85	1.32
2022-02-19	I	G2	38.25	1.04	0.04	0.04	0.00	0.99	-0.23	0.38	0.01	13.09	10.21	1.02
2022-02-23	I	G2	29.84	0.69	0.01	0.01	0.00	0.48	-0.21	0.16	0.01	10.26	9.81	0.69
2022-02-27	I	G2	19.25	0.28	0.00	0.00	0.00	0.19	-0.08	0.01	0.00	6.84	5.19	0.28
2022-03-03	I	G2	19.81	0.31	0.00	0.00	0.00	0.28	-0.19	0.02	0.02	6.82	5.80	0.30
2022-03-07	I	G2	16.51	0.19	0.00	0.00	0.00	0.09	-0.16	0.04	0.01	6.25	4.92	0.19
2022-03-11	I	G2	0	0	0	0	0	0	0	0	0	0	0	0
2022-03-15	I	G2	0	0	0	0	0	0	0	0	0	0	0	0
2022-03-19	I	G2	0	0	0	0	0	0	0	0	0	0	0	0
2022-01-18	I	G3	71.35	3.40	0.04	0.09	0.05	1.59	-1.31	0.29	0.15	27.40	19.10	3.26
2022-01-22	I	G3	88.54	5.39	0.35	0.39	0.04	2.92	-1.52	0.77	0.08	31.97	22.72	5.13
2022-01-26	I	G3	108.89	7.77	0.88	0.91	0.03	5.62	-1.36	1.31	0.04	39.62	24.87	6.99
2022-01-30	I	G3	84.08	5.00	0.33	0.34	0.01	1.62	-0.77	0.70	0.03	29.81	24.69	4.87
2022-02-03	I	G3	74.93	4.05	0.40	0.40	0.00	2.28	-0.38	1.02	0.00	28.71	22.31	3.90
2022-02-07	I	G3	63.01	2.66	0.11	0.12	0.00	1.26	-0.42	0.44	0.01	23.37	14.74	2.63
2022-02-15	I	G3	50.16	1.71	0.10	0.10	0.00	1.55	-0.36	0.61	0.01	18.63	17.22	1.67
2022-02-19	I	G3	40.49	1.08	0.03	0.03	0.00	0.93	-0.42	0.31	0.02	15.37	9.81	1.07
2022-02-23	I	G3	36.80	1.00	0.01	0.02	0.01	0.68	-0.43	0.17	0.05	12.88	10.99	0.98
2022-02-27	I	G3	35.41	0.89	0.01	0.01	0.00	0.65	-0.32	0.16	0.03	12.86	9.16	0.88
2022-03-03	I	G3	26.62	0.50	0.00	0.00	0.00	0.27	-0.25	0.04	0.03	9.93	6.87	0.50
2022-03-07	I	G3	26.26	0.45	0.00	0.00	0.00	0.52	-0.09	0.09	0.01	10.15	6.72	0.45
2022-03-11	I	G3	20.98	0.19	0.00	0.00	0.00	0.18	-0.08	0.01	0.01	8.55	4.20	0.18
2022-03-15	I	G3	11.63	0.08	0.00	0.00	0.00	-340282346638528859811704183484516925440.00	340282346638528859811704183484516925440.00	0.00	0.00	4.64	2.85	0.08
2022-03-19	I	G3	0	0	0	0	0	0	0	0	0	0	0	0
2022-01-18	I	G4	81.68	4.80	0.22	0.29	0.07	2.07	-1.38	0.63	0.16	29.28	23.68	4.59
2022-01-22	I	G4	89.16	5.73	0.48	0.49	0.01	2.41	-1.01	0.88	0.02	32.20	28.43	5.52
2022-01-26	I	G4	102.03	7.60	0.88	0.89	0.01	2.56	-0.90	1.21	0.02	39.31	30.83	7.36
2022-01-30	I	G4	85.07	5.32	0.27	0.30	0.03	1.69	-1.05	0.57	0.05	31.52	22.62	5.18
2022-02-03	I	G4	76.43	4.49	0.37	0.37	0.01	2.17	-0.70	0.86	0.01	26.34	20.78	4.35
2022-02-07	I	G4	62.34	2.99	0.13	0.14	0.00	1.17	-0.35	0.46	0.01	22.00	17.36	2.95
2022-02-15	I	G4	48.95	1.82	0.05	0.06	0.01	1.24	-0.72	0.35	0.07	18.32	14.58	1.77
2022-02-19	I	G4	43.70	1.47	0.08	0.08	0.00	1.57	-0.33	0.55	0.01	15.00	12.84	1.43
2022-02-23	I	G4	40.02	1.15	0.03	0.03	0.00	0.79	-0.53	0.25	0.01	14.76	13.37	1.13
2022-02-27	I	G4	35.76	0.88	0.01	0.02	0.00	0.73	-0.55	0.20	0.04	12.67	11.34	0.86
2022-03-03	I	G4	33.07	0.74	0.02	0.02	0.00	0.81	-0.37	0.31	0.05	12.17	7.01	0.73
2022-03-07	I	G4	28.95	0.56	0.01	0.01	0.00	0.89	-0.58	0.25	0.03	11.00	6.92	0.54
2022-03-11	I	G4	27.72	0.57	0.01	0.01	0.00	0.59	-0.27	0.18	0.01	10.18	7.60	0.56
2022-03-15	I	G4	0	0	0	0	0	0	0	0	0	0	0	0
2022-03-19	I	G4	0	0	0	0	0	0	0	0	0	0	0	0
Date	Jument	Zone	p	a	v	v>0	v<0	max	min	avgH	avgD	d	pd	ac
2022-01-20	Y	D1	90.63	5.62	0.31	0.34	0.03	2.47	-0.91	0.63	0.05	32.76	26.73	5.33
2022-01-24	Y	D1	93.19	5.93	0.02	0.11	0.10	1.30	-0.84	0.19	0.16	33.89	25.76	5.82
2022-01-28	Y	D1	86.76	5.65	0.21	0.23	0.03	1.30	-0.83	0.42	0.05	31.26	28.74	5.56
2022-02-01	Y	D1	88.48	5.69	0.17	0.22	0.05	1.56	-1.18	0.40	0.09	31.75	26.86	5.46
2022-02-05	Y	D1	78.67	4.66	0.54	0.54	0.00	2.51	-0.46	1.20	0.00	29.93	26.24	4.47
2022-02-09	Y	D1	72.21	4.01	0.27	0.28	0.01	1.83	-0.67	0.73	0.02	26.58	23.76	3.90
2022-02-13	Y	D1	62.93	2.89	0.31	0.31	0.00	2.55	-0.85	1.16	0.01	22.17	18.09	2.71
2022-02-17	Y	D1	50.84	1.94	0.13	0.13	0.00	0.93	-0.43	0.68	0.01	17.77	15.74	1.87
2022-02-21	Y	D1	38.63	1.13	0.02	0.02	0.00	0.76	-0.43	0.22	0.02	13.11	12.64	1.12
2022-02-25	Y	D1	37.52	1.05	0.03	0.03	0.00	0.55	-0.15	0.29	0.01	13.36	10.63	1.03
2022-03-01	Y	D1	30.04	0.66	0.01	0.01	0.00	0.43	-0.18	0.20	0.00	10.88	9.17	0.65
2022-03-07	Y	D1	22.45	0.38	0.00	0.00	0.00	0.45	-0.32	0.07	0.03	7.95	6.27	0.37
2022-03-09	Y	D1	24.47	0.43	0.01	0.01	0.00	0.39	0.10	0.21	0.01	9.09	8.02	0.42
2022-03-13	Y	D1	18.31	0.23	-0.00	0.00	0.00	0.12	-0.14	0.01	0.03	6.67	5.72	0.23
2022-03-17	Y	D1	0	0	0	0	0	0	0	0	0	0	0	0
2022-01-20	Y	D2	81.25	4.83	0.35	0.37	0.02	3.15	-0.71	0.81	0.04	28.60	25.78	4.58
2022-01-24	Y	D2	84.84	4.80	0.15	0.17	0.02	1.33	-0.80	0.36	0.05	30.58	24.61	4.70
2022-01-28	Y	D2	82.51	4.57	0.17	0.20	0.03	1.67	-1.01	0.45	0.07	28.59	24.74	4.45
2022-02-01	Y	D2	83.21	5.01	0.43	0.45	0.02	2.95	-0.95	0.93	0.04	29.67	28.06	4.78
2022-02-05	Y	D2	75.52	4.12	0.38	0.39	0.00	2.80	-0.74	0.99	0.01	26.02	20.94	3.90
2022-02-09	Y	D2	67.40	3.39	0.32	0.32	0.00	3.06	-0.76	1.02	0.01	23.21	19.99	3.18
2022-02-13	Y	D2	53.15	2.16	0.10	0.10	0.00	1.15	-0.41	0.47	0.01	18.59	16.36	2.12
2022-02-17	Y	D2	42.40	1.33	0.07	0.07	0.00	1.22	-0.26	0.57	0.00	15.66	14.28	1.30
2022-02-21	Y	D2	36.10	0.99	0.04	0.04	0.00	1.11	-0.35	0.41	0.02	13.31	11.44	0.96
2022-02-25	Y	D2	38.11	1.09	0.05	0.05	0.00	1.06	-0.32	0.49	0.01	13.80	11.72	1.06
2022-03-01	Y	D2	32.54	0.81	0.03	0.04	0.00	0.76	-0.15	0.45	0.01	11.32	10.48	0.79
2022-03-07	Y	D2	33.18	0.82	0.03	0.03	0.00	1.04	-0.47	0.36	0.02	11.48	10.66	0.80
2022-03-09	Y	D2	31.92	0.74	0.02	0.03	0.00	0.64	-0.17	0.35	0.01	11.83	11.26	0.72
2022-03-13	Y	D2	0	0	0	0	0	0	0	0	0	0	0	0
2022-03-17	Y	D2	0	0	0	0	0	0	0	0	0	0	0	0
2022-01-20	Y	D3	90.99	5.82	0.49	0.53	0.03	3.15	-1.07	0.97	0.06	32.22	29.07	5.44
2022-01-24	Y	D3	92.96	6.20	0.20	0.25	0.05	1.73	-0.91	0.41	0.08	34.38	31.19	6.06
2022-01-28	Y	D3	91.75	5.72	-0.17	0.03	0.20	0.73	-1.44	0.06	0.36	35.27	29.18	5.57
2022-02-01	Y	D3	90.29	5.76	0.38	0.42	0.03	2.33	-1.19	0.75	0.06	31.64	25.12	5.56
2022-02-05	Y	D3	72.93	4.01	0.15	0.17	0.02	1.16	-0.82	0.43	0.04	25.31	22.69	3.94
2022-02-09	Y	D3	63.67	2.97	0.23	0.24	0.01	1.82	-0.59	0.83	0.03	22.42	18.59	2.85
2022-02-13	Y	D3	53.42	2.13	0.12	0.12	0.00	1.52	-0.63	0.59	0.02	19.17	16.85	2.08
2022-02-17	Y	D3	40.68	1.27	0.05	0.05	0.00	0.98	-0.31	0.41	0.01	15.18	13.74	1.25
2022-02-21	Y	D3	43.56	1.38	-0.00	0.01	0.01	0.73	-0.47	0.07	0.09	16.56	13.36	1.36
2022-02-25	Y	D3	36.06	0.97	0.00	0.01	0.00	0.47	-0.29	0.06	0.02	12.83	11.87	0.96
2022-03-01	Y	D3	34.09	0.83	0.00	0.00	0.00	0.55	-0.22	0.05	0.02	12.40	9.72	0.83
2022-03-07	Y	D3	29.64	0.65	-0.00	0.00	0.00	0.11	-0.19	0.02	0.05	10.90	8.59	0.65
2022-03-09	Y	D3	23.66	0.41	0.00	0.00	0.00	0.44	-0.32	0.06	0.05	8.83	6.32	0.40
2022-03-13	Y	D3	0	0	0	0	0	0	0	0	0	0	0	0
2022-03-17	Y	D3	0	0	0	0	0	0	0	0	0	0	0	0
2022-01-20	Y	D4	90.26	5.84	0.44	0.49	0.05	3.19	-1.48	0.89	0.09	31.65	30.53	5.53
2022-01-24	Y	D4	97.98	7.02	0.14	0.24	0.10	1.45	-1.05	0.35	0.15	34.86	30.06	6.88
2022-01-28	Y	D4	94.23	6.61	0.14	0.21	0.06	1.56	-1.20	0.32	0.10	32.39	29.75	6.46
2022-02-01	Y	D4	94.62	6.89	0.40	0.43	0.03	1.83	-0.84	0.64	0.04	31.69	28.89	6.70
2022-02-05	Y	D4	88.31	5.53	0.26	0.27	0.01	1.58	-0.93	0.50	0.02	31.73	26.57	5.43
2022-02-09	Y	D4	74.32	3.91	0.16	0.17	0.01	1.24	-0.82	0.43	0.02	27.73	20.65	3.86
2022-02-13	Y	D4	60.13	2.70	0.14	0.14	0.01	1.26	-0.75	0.54	0.02	22.66	16.74	2.65
2022-02-17	Y	D4	49.92	1.77	0.03	0.04	0.01	0.80	-0.46	0.23	0.03	18.37	13.84	1.75
2022-02-21	Y	D4	47.49	1.65	0.06	0.07	0.00	1.40	-0.44	0.41	0.01	16.92	13.23	1.62
2022-02-25	Y	D4	40.00	1.16	0.01	0.02	0.00	0.60	-0.37	0.13	0.03	14.24	11.47	1.15
2022-03-01	Y	D4	37.80	1.08	0.03	0.03	0.00	0.92	-0.39	0.31	0.02	13.42	10.74	1.06
2022-03-07	Y	D4	26.67	0.49	0.00	0.00	0.00	0.41	-0.23	0.09	0.01	10.11	7.42	0.49
2022-03-09	Y	D4	23.04	0.37	-0.00	0.00	0.00	0.13	-0.24	0.02	0.03	9.14	5.55	0.37
2022-03-13	Y	D4	22.43	0.21	0.00	0.00	0.00	-340282346638528859811704183484516925440.00	340282346638528859811704183484516925440.00	0.03	0.01	9.39	3.76	0.21
2022-03-17	Y	D4	0	0	0	0	0	0	0	0	0	0	0	0
Date	Jument	Zone	p	a	v	v>0	v<0	max	min	avgH	avgD	d	pd	ac
2022-01-18	H	D1	75.25	4.27	0.24	0.26	0.02	1.77	-0.81	0.64	0.05	25.65	22.50	4.09
2022-01-22	H	D1	73.16	3.78	0.12	0.14	0.02	1.72	-0.92	0.39	0.07	28.72	24.30	3.69
2022-01-26	H	D1	79.60	4.61	-0.02	0.08	0.10	1.56	-1.10	0.17	0.21	28.57	25.29	4.50
2022-01-30	H	D1	75.26	4.15	0.12	0.15	0.03	1.14	-0.65	0.36	0.06	26.98	25.12	4.05
2022-02-03	H	D1	64.94	2.96	0.16	0.17	0.00	1.27	-0.54	0.57	0.01	22.61	21.60	2.89
2022-02-07	H	D1	54.28	2.11	0.05	0.05	0.00	0.83	-0.29	0.25	0.01	18.73	16.68	2.09
2022-02-11	H	D1	48.20	1.75	0.09	0.09	0.00	1.23	-0.26	0.51	0.00	17.96	15.19	1.72
2022-02-15	H	D1	45.18	1.62	0.11	0.11	0.00	1.65	-0.39	0.70	0.00	15.49	14.52	1.56
2022-02-19	H	D1	40.38	1.17	0.06	0.06	0.00	1.45	-0.27	0.53	0.00	13.82	12.54	1.14
2022-02-23	H	D1	33.41	0.83	0.03	0.03	0.00	1.04	-0.24	0.36	0.00	11.78	10.90	0.81
2022-02-27	H	D1	33.52	0.86	0.03	0.03	0.00	1.23	-0.33	0.42	0.02	11.72	10.47	0.83
2022-03-03	H	D1	22.66	0.36	0.00	0.00	0.00	0.18	-0.15	0.06	0.02	8.11	6.68	0.36
2022-03-07	H	D1	13.76	0.14	-0.00	0.00	0.00	0.12	-0.09	0.01	0.02	5.31	4.34	0.14
2022-03-15	H	D1	0	0	0	0	0	0	0	0	0	0	0	0
2022-03-19	H	D1	0	0	0	0	0	0	0	0	0	0	0	0
2022-01-18	H	D2	84.96	5.05	0.42	0.44	0.02	3.02	-1.15	0.93	0.04	31.35	29.71	4.75
2022-01-22	H	D2	82.28	5.09	0.46	0.47	0.01	2.50	-0.47	0.95	0.01	28.28	23.59	4.93
2022-01-26	H	D2	91.94	6.24	0.40	0.47	0.07	2.72	-1.13	0.78	0.11	32.17	28.32	5.95
2022-01-30	H	D2	77.82	4.55	0.37	0.38	0.00	1.88	-0.56	0.85	0.01	26.60	25.95	4.42
2022-02-03	H	D2	71.01	3.99	0.43	0.43	0.01	2.66	-0.68	1.14	0.01	23.45	22.72	3.79
2022-02-07	H	D2	59.26	2.58	0.17	0.17	0.00	1.62	-0.46	0.68	0.01	20.40	20.28	2.51
2022-02-11	H	D2	49.42	1.83	0.11	0.11	0.00	1.42	-0.16	0.62	0.00	17.36	15.75	1.78
2022-02-15	H	D2	46.65	1.60	0.10	0.10	0.00	1.57	-0.33	0.62	0.00	15.99	14.82	1.55
2022-02-19	H	D2	39.01	1.10	0.04	0.04	0.00	0.88	-0.15	0.33	0.00	13.68	11.35	1.09
2022-02-23	H	D2	33.59	0.85	0.01	0.01	0.00	0.27	-0.20	0.10	0.00	12.45	10.97	0.85
2022-02-27	H	D2	31.65	0.65	0.01	0.01	0.00	0.33	-0.10	0.12	0.00	11.71	9.88	0.65
2022-03-03	H	D2	30.16	0.69	0.01	0.01	0.00	0.39	-0.09	0.16	0.00	10.13	9.24	0.68
2022-03-07	H	D2	28.59	0.57	0.01	0.01	0.00	0.52	-0.36	0.20	0.01	10.65	7.87	0.56
2022-03-11	H	D2	17.72	0.23	0.00	0.00	0.00	0.19	-0.14	0.02	0.01	6.72	4.59	0.23
2022-03-15	H	D2	18.13	0.25	0.00	0.00	0.00	0.20	-0.14	0.03	0.01	6.63	5.61	0.25
2022-03-19	H	D2	8.61	0.05	-0.00	0.00	0.00	-0.01	-0.04	0.00	0.01	3.30	2.70	0.05
2022-01-18	H	D3	86.35	5.50	0.19	0.25	0.07	1.59	-1.02	0.47	0.13	30.92	26.20	5.34
2022-01-22	H	D3	83.48	5.07	0.08	0.15	0.07	1.46	-1.34	0.30	0.13	29.68	25.42	4.97
2022-01-26	H	D3	92.35	6.18	-0.00	0.16	0.16	2.75	-1.30	0.28	0.28	33.82	27.61	5.94
2022-01-30	H	D3	81.72	4.69	0.20	0.21	0.01	1.50	-0.79	0.45	0.02	31.68	22.17	4.58
2022-02-03	H	D3	75.96	3.60	0.19	0.19	0.00	1.51	-0.53	0.54	0.01	27.11	19.81	3.49
2022-02-07	H	D3	61.77	2.63	0.12	0.12	0.00	1.65	-0.44	0.46	0.01	23.41	17.70	2.58
2022-02-11	H	D3	55.53	1.99	0.09	0.09	0.00	1.20	-0.72	0.46	0.02	21.04	12.34	1.95
2022-02-15	H	D3	47.99	1.52	0.07	0.07	0.00	1.24	-0.80	0.47	0.02	18.11	9.37	1.48
2022-02-19	H	D3	43.96	1.24	0.03	0.04	0.00	0.93	-0.49	0.30	0.03	16.81	11.25	1.21
2022-02-23	H	D3	40.12	1.00	0.04	0.05	0.00	1.25	-0.55	0.48	0.04	14.99	10.80	0.96
2022-02-27	H	D3	36.81	0.77	0.02	0.03	0.00	1.19	-0.48	0.36	0.02	13.95	8.26	0.75
2022-03-03	H	D3	36.88	0.70	0.02	0.03	0.00	1.26	-0.57	0.38	0.02	14.54	7.01	0.67
2022-03-07	H	D3	30.65	0.53	0.01	0.01	0.00	0.73	-0.45	0.29	0.01	12.60	5.44	0.52
2022-03-11	H	D3	22.18	0.33	0.00	0.00	0.00	0.45	-0.25	0.13	0.02	8.62	5.83	0.33
2022-03-19	H	D3	0	0	0	0	0	0	0	0	0	0	0	0
2022-01-18	H	D4	92.01	6.35	0.24	0.30	0.05	1.80	-1.27	0.49	0.08	31.72	30.23	6.06
2022-01-22	H	D4	98.09	7.18	0.66	0.68	0.02	2.72	-1.08	0.98	0.03	34.66	26.83	6.94
2022-01-26	H	D4	92.70	6.34	0.15	0.22	0.07	1.57	-0.99	0.35	0.11	33.18	27.79	6.15
2022-01-30	H	D4	88.38	5.67	0.47	0.49	0.01	2.23	-0.93	0.89	0.02	31.07	25.59	5.45
2022-02-03	H	D4	77.13	4.43	0.38	0.39	0.01	2.27	-0.74	0.90	0.01	27.71	20.61	4.29
2022-02-07	H	D4	68.03	3.04	0.14	0.14	0.01	1.39	-0.78	0.49	0.03	25.60	15.92	2.97
2022-02-11	H	D4	54.46	2.16	0.10	0.10	0.00	1.11	-0.60	0.47	0.02	20.27	16.80	2.13
2022-02-15	H	D4	47.46	1.62	0.04	0.04	0.00	0.69	-0.46	0.26	0.02	18.04	12.79	1.60
2022-02-19	H	D4	43.85	1.38	0.02	0.03	0.01	0.68	-0.49	0.20	0.04	16.44	11.40	1.36
2022-02-23	H	D4	34.69	0.83	0.00	0.00	0.00	0.27	-0.26	0.04	0.04	13.04	8.55	0.82
2022-02-27	H	D4	31.93	0.67	0.00	0.00	0.00	0.26	-0.17	0.06	0.01	11.93	8.40	0.67
2022-03-03	H	D4	31.84	0.71	0.02	0.02	0.00	0.78	-0.60	0.28	0.02	11.40	8.70	0.69
2022-03-07	H	D4	16.50	0.18	0.00	0.00	0.00	0.21	-0.15	0.07	0.01	6.19	3.45	0.18
2022-03-11	H	D4	18.17	0.20	0.00	0.00	0.00	0.20	-0.11	0.04	0.00	7.83	3.49	0.20
2022-03-15	H	D4	20.43	0.26	0.00	0.00	0.00	0.35	-0.15	0.07	0.01	8.03	4.46	0.26
2022-03-19	H	D4	16.38	0.20	0.00	0.00	0.00	0.32	-0.29	0.07	0.01	6.00	4.14	0.19
Date	Jument	Zone	p	a	v	v>0	v<0	max	min	avgH	avgD	d	pd	ac
2022-01-18	H	G1	92.47	6.01	0.59	0.61	0.02	2.85	-0.72	1.07	0.03	31.82	29.98	5.72
2022-01-22	H	G1	97.98	6.66	0.63	0.65	0.01	2.30	-0.91	1.02	0.02	33.96	30.16	6.35
2022-01-26	H	G1	106.29	8.33	1.38	1.40	0.02	4.20	-1.08	1.86	0.03	35.52	28.20	7.50
2022-01-30	H	G1	100.98	7.47	1.43	1.43	0.00	4.37	-0.88	2.12	0.01	36.09	31.16	6.75
2022-02-03	H	G1	84.09	5.04	0.95	0.96	0.01	4.56	-1.13	2.20	0.02	28.78	21.54	4.35
2022-02-07	H	G1	68.40	3.41	0.40	0.40	0.00	2.86	-0.67	1.25	0.00	24.17	18.34	3.18
2022-02-11	H	G1	58.20	2.44	0.21	0.21	0.00	2.10	-0.35	0.91	0.00	22.92	18.20	2.32
2022-02-15	H	G1	69.26	3.01	0.30	0.30	0.00	2.56	-0.78	1.08	0.02	24.39	18.74	2.81
2022-02-19	H	G1	62.20	2.36	0.13	0.13	0.00	1.36	-0.73	0.57	0.01	21.05	16.18	2.29
2022-02-23	H	G1	56.16	1.94	0.12	0.12	0.00	1.61	-0.54	0.65	0.01	20.69	13.40	1.87
2022-02-27	H	G1	50.04	1.30	0.07	0.07	0.00	1.49	-0.13	0.53	0.00	18.23	10.40	1.26
2022-03-03	H	G1	42.67	1.15	0.07	0.07	0.00	1.46	-0.40	0.62	0.02	15.42	10.27	1.08
2022-03-07	H	G1	29.17	0.61	0.02	0.02	0.00	1.15	-0.12	0.34	0.00	10.75	8.29	0.59
2022-03-11	H	G1	41.17	0.00	nan	nan	nan	-340282346638528859811704183484516925440.00	340282346638528859811704183484516925440.00	nan	nan	12.04	9.15	0.00
2022-03-15	H	G1	24.14	0.41	0.00	0.00	0.00	0.55	-0.49	0.06	0.04	8.61	6.52	0.41
2022-03-19	H	G1	21.72	0.36	0.01	0.01	0.00	0.44	-0.13	0.18	0.00	7.42	6.90	0.36
1900-01-18	H	G2	110.32	8.36	0.34	0.48	0.14	2.56	-1.39	0.60	0.17	38.56	35.60	7.98
1900-01-22	H	G2	98.66	7.27	0.34	0.38	0.04	1.66	-0.83	0.54	0.06	33.62	29.86	7.11
1900-01-26	H	G2	102.86	8.03	1.13	1.14	0.01	3.32	-0.84	1.52	0.02	35.38	33.44	7.50
1900-01-30	H	G2	93.47	7.33	1.52	1.52	0.00	4.45	-0.42	2.30	0.00	31.19	28.71	6.63
2022-02-03	H	G2	94.90	7.24	1.69	1.69	0.00	5.33	-0.96	2.71	0.01	31.61	27.86	6.23
2022-02-07	H	G2	76.96	4.92	0.92	0.92	0.00	4.06	-0.48	2.07	0.00	26.55	26.37	4.43
2022-02-11	H	G2	63.57	3.17	0.41	0.41	0.00	3.28	-0.30	1.41	0.00	22.86	16.42	2.93
2022-02-15	H	G2	61.98	2.64	0.25	0.25	0.00	2.53	-0.73	1.01	0.01	20.99	16.87	2.50
2022-02-19	H	G2	55.96	2.17	0.14	0.15	0.00	1.51	-0.49	0.70	0.01	20.48	15.64	2.09
2022-02-23	H	G2	47.34	1.63	0.13	0.13	0.00	1.79	-0.48	0.82	0.01	16.60	14.95	1.54
2022-02-27	H	G2	40.44	1.19	0.08	0.08	0.00	1.66	-0.40	0.69	0.00	15.07	9.99	1.14
2022-03-03	H	G2	41.31	1.20	0.08	0.08	0.00	1.59	-0.30	0.68	0.00	15.71	13.75	1.14
2022-03-07	H	G2	35.10	0.83	0.03	0.03	0.00	0.87	-0.08	0.36	0.00	12.77	10.62	0.82
2022-03-11	H	G2	34.33	0.89	0.04	0.04	0.00	1.05	-0.10	0.43	0.00	12.21	10.00	0.87
2022-03-15	H	G2	26.67	0.52	0.01	0.01	0.00	0.51	-0.08	0.21	0.00	9.71	7.67	0.52
2022-03-19	H	G2	22.65	0.37	0.00	0.00	0.00	0.29	-0.12	0.09	0.00	8.40	5.88	0.36
2022-01-18	H	G3	79.49	4.36	0.07	0.09	0.03	0.94	-0.67	0.22	0.06	27.75	25.43	4.30
2022-01-22	H	G3	87.07	5.47	-0.01	0.08	0.09	1.37	-0.90	0.15	0.17	31.03	24.18	5.29
2022-01-26	H	G3	87.17	5.26	0.18	0.22	0.04	1.61	-1.05	0.44	0.07	31.81	26.58	5.01
2022-01-30	H	G3	82.07	4.79	0.31	0.33	0.02	1.92	-1.07	0.71	0.04	29.21	25.79	4.64
2022-02-03	H	G3	63.04	3.04	0.39	0.39	0.00	3.08	-1.07	1.42	0.01	20.71	17.05	2.76
2022-02-07	H	G3	49.54	1.97	0.20	0.20	0.00	2.57	-0.27	1.11	0.00	17.60	15.85	1.80
2022-02-11	H	G3	39.37	1.06	0.03	0.04	0.00	0.76	-0.33	0.34	0.01	14.21	9.91	1.04
2022-02-15	H	G3	27.62	0.57	0.01	0.01	0.00	0.57	-0.18	0.21	0.01	9.93	8.51	0.56
2022-02-19	H	G3	20.79	0.32	0.00	0.00	0.00	0.40	-0.02	0.11	0.00	7.63	5.75	0.31
2022-02-23	H	G3	27.69	0.48	0.01	0.01	0.00	0.58	-0.24	0.19	0.01	10.63	9.38	0.48
2022-02-27	H	G3	25.11	0.45	0.01	0.01	0.00	0.52	-0.31	0.17	0.01	9.40	8.24	0.44
2022-03-03	H	G3	24.58	0.36	0.00	0.00	0.00	0.41	-0.30	0.07	0.03	8.89	6.45	0.36
2022-03-07	H	G3	24.63	0.41	0.00	0.00	0.00	0.44	-0.18	0.11	0.00	8.69	7.39	0.41
2022-03-11	H	G3	23.63	0.36	0.00	0.01	0.00	0.46	-0.16	0.14	0.01	8.30	7.35	0.36
2022-03-15	H	G3	17.05	0.20	0.00	0.00	0.00	0.60	-0.15	0.08	0.00	6.32	5.00	0.20
2022-03-19	H	G3	15.62	0.18	0.00	0.00	0.00	0.34	-0.21	0.06	0.01	5.79	4.24	0.18
2022-01-18	H	G4	99.70	6.77	0.47	0.50	0.04	2.50	-1.63	0.79	0.06	33.80	30.71	6.36
2022-01-22	H	G4	90.57	6.03	0.24	0.26	0.02	1.64	-0.74	0.44	0.03	31.59	29.66	5.90
2022-01-26	H	G4	85.02	5.50	0.33	0.36	0.03	1.90	-1.03	0.69	0.05	31.20	25.95	5.24
2022-01-30	H	G4	77.95	4.62	0.55	0.55	0.01	3.25	-0.85	1.27	0.02	27.48	21.70	4.36
2022-02-03	H	G4	65.77	3.21	0.34	0.34	0.00	2.94	-0.91	1.13	0.01	21.28	19.72	3.00
2022-02-07	H	G4	51.96	2.11	0.18	0.18	0.00	1.97	-0.62	0.88	0.00	17.33	16.10	2.02
2022-02-11	H	G4	45.61	1.35	0.05	0.06	0.01	1.25	-0.97	0.46	0.05	16.46	13.22	1.28
2022-02-15	H	G4	36.13	0.89	0.02	0.02	0.00	0.94	-0.32	0.24	0.01	12.50	10.44	0.89
2022-02-19	H	G4	31.42	0.63	0.01	0.01	0.00	0.00	-0.15	0.14	0.00	10.79	8.52	0.63
2022-02-23	H	G4	31.91	0.70	0.02	0.02	0.00	0.60	-0.15	0.23	0.00	11.87	9.27	0.70
2022-02-27	H	G4	30.39	0.62	0.01	0.01	0.00	0.52	-0.14	0.20	0.00	11.82	8.32	0.62
2022-03-03	H	G4	29.83	0.62	0.01	0.01	0.00	0.62	-0.13	0.21	0.00	11.59	7.71	0.62
2022-03-07	H	G4	27.27	0.55	0.01	0.01	0.00	0.54	-0.12	0.20	0.00	10.03	7.69	0.54
2022-03-11	H	G4	27.76	0.54	0.01	0.01	0.00	0.46	-0.15	0.18	0.00	10.87	6.60	0.54
2022-03-15	H	G4	25.73	0.44	0.00	0.00	0.00	0.20	-0.17	0.03	0.03	8.82	7.19	0.44
2022-03-19	H	G4	22.03	0.35	0.00	0.00	0.00	0.36	-0.11	0.05	0.00	8.08	6.09	0.35
Date	Jument	Zone	p	a	v	v>0	v<0	max	min	avgH	avgD	d	pd	ac
2022-01-20	C	G1	82.97	4.53	-0.07	0.05	0.12	1.14	-1.21	0.12	0.27	29.29	23.06	4.35
2022-01-24	C	G1	82.50	4.56	0.22	0.23	0.01	1.61	-0.61	0.51	0.02	29.37	23.72	4.45
2022-01-28	C	G1	111.16	8.66	0.98	0.99	0.01	2.74	-1.01	1.19	0.01	39.66	34.78	8.29
2022-02-01	C	G1	91.43	6.21	0.33	0.37	0.05	1.66	-0.95	0.62	0.08	31.94	28.11	6.04
2022-02-05	C	G1	78.64	4.47	0.17	0.18	0.01	1.48	-0.58	0.42	0.03	29.25	25.65	4.37
2022-02-09	C	G1	70.86	3.72	0.31	0.32	0.00	1.89	-0.86	0.89	0.01	25.95	21.50	3.60
2022-02-13	C	G1	73.44	4.12	0.54	0.54	0.01	3.05	-0.81	1.42	0.02	24.43	23.09	3.82
2022-02-17	C	G1	57.81	2.69	0.23	0.23	0.00	2.70	-0.45	0.91	0.01	19.96	16.71	2.53
2022-02-21	C	G1	45.65	1.59	0.05	0.05	0.00	0.80	-0.52	0.34	0.02	15.95	14.27	1.56
2022-02-25	C	G1	41.56	1.26	0.03	0.03	0.00	0.70	-0.48	0.26	0.02	15.33	11.75	1.25
2022-03-01	C	G1	35.65	0.91	0.03	0.03	0.00	0.88	-0.26	0.39	0.00	12.71	10.70	0.89
2022-03-07	C	G1	37.53	1.00	0.05	0.05	0.00	1.32	-0.48	0.51	0.01	12.83	11.47	0.96
2022-03-09	C	G1	33.62	0.86	0.03	0.03	0.00	1.34	-0.50	0.39	0.01	11.78	11.04	0.84
2022-03-13	C	G1	18.02	0.23	0.00	0.00	0.00	0.26	-0.08	0.05	0.00	7.13	4.21	0.23
2022-03-17	C	G1	19.13	0.26	0.00	0.00	0.00	0.13	-0.02	0.04	0.00	7.08	6.72	0.26
2022-01-20	C	G2	87.77	5.71	0.38	0.41	0.03	2.37	-0.70	0.76	0.06	30.48	29.40	5.46
2022-01-24	C	G2	92.57	6.40	0.69	0.71	0.02	2.89	-1.05	1.15	0.03	32.70	27.36	6.16
2022-01-28	C	G2	103.71	7.56	0.99	1.01	0.02	3.01	-1.16	1.40	0.02	38.75	34.16	7.19
2022-02-01	C	G2	103.71	7.56	0.99	1.01	0.02	3.01	-1.16	1.40	0.02	38.75	34.16	7.19
2022-02-05	C	G2	117.58	10.49	2.43	2.47	0.03	4.91	-1.46	2.60	0.04	42.90	35.94	9.47
2022-02-09	C	G2	85.36	5.43	0.72	0.73	0.01	3.03	-1.20	1.43	0.01	28.07	24.99	5.13
2022-02-13	C	G2	68.14	3.77	0.52	0.53	0.00	3.64	-0.58	1.51	0.01	23.16	19.99	3.49
2022-02-17	C	G2	58.88	2.79	0.35	0.35	0.00	3.19	-0.51	1.36	0.00	21.22	17.80	2.55
2022-02-21	C	G2	48.13	1.82	0.12	0.12	0.00	1.43	-0.30	0.69	0.00	17.52	16.01	1.77
2022-02-25	C	G2	38.85	1.20	0.06	0.06	0.00	1.38	-0.36	0.55	0.01	13.71	12.89	1.15
2022-03-01	C	G2	35.39	0.98	0.05	0.05	0.00	1.24	-0.26	0.51	0.00	12.67	11.57	0.95
2022-03-07	C	G2	25.81	0.47	0.00	0.00	0.00	0.35	-0.23	0.05	0.03	9.60	8.65	0.47
2022-03-09	C	G2	23.37	0.40	0.00	0.00	0.00	0.38	-0.14	0.07	0.01	8.42	7.73	0.40
2022-03-13	C	G2	19.47	0.29	-0.00	0.00	0.00	0.11	-0.06	0.02	0.02	6.96	6.32	0.29
2022-03-17	C	G2	0	0	0	0	0	0	0	0	0	0	0	0
2022-01-20	C	G3	80.82	4.42	0.04	0.09	0.04	1.29	-0.73	0.20	0.10	27.89	27.10	4.32
2022-01-24	C	G3	92.36	5.97	0.33	0.37	0.05	2.52	-0.99	0.65	0.08	31.92	28.75	5.76
2022-01-28	C	G3	88.09	6.24	0.30	0.40	0.10	3.92	-1.29	0.69	0.17	30.69	27.58	5.73
2022-02-01	C	G3	92.97	6.08	0.68	0.69	0.02	3.54	-1.23	1.20	0.03	33.30	28.54	5.77
2022-02-05	C	G3	83.76	5.10	0.46	0.47	0.01	2.18	-1.16	0.95	0.02	29.18	26.53	4.95
2022-02-09	C	G3	79.58	4.06	0.42	0.43	0.01	2.53	-0.96	1.10	0.01	28.67	23.00	3.89
2022-02-13	C	G3	67.33	3.14	0.26	0.26	0.00	2.07	-0.55	0.87	0.01	25.52	20.01	3.03
2022-02-17	C	G3	60.52	2.44	0.13	0.13	0.00	1.24	-0.58	0.56	0.01	21.64	21.22	2.38
2022-02-21	C	G3	51.06	1.88	0.11	0.11	0.00	1.60	-0.56	0.61	0.01	18.71	14.74	1.82
2022-02-25	C	G3	66.57	2.99	0.21	0.22	0.01	1.71	-0.82	0.76	0.02	23.61	20.63	2.88
2022-03-01	C	G3	53.34	1.83	0.07	0.07	0.00	1.08	-0.45	0.38	0.01	20.33	15.07	1.79
2022-03-07	C	G3	51.68	1.87	0.12	0.13	0.01	3.17	-0.91	0.79	0.05	18.78	14.35	1.67
2022-03-09	C	G3	44.16	1.32	0.05	0.06	0.00	1.22	-0.43	0.44	0.01	16.75	12.08	1.29
2022-03-13	C	G3	42.10	1.11	0.04	0.04	0.00	1.08	-0.52	0.35	0.01	15.45	9.79	1.09
Date	Jument	Zone	p	a	v	v>0	v<0	max	min	avgH	avgD	d	pd	ac
2022-01-20	C	D1	87.56	5.04	0.29	0.31	0.02	1.96	-0.88	0.64	0.05	33.23	27.88	4.86
2022-01-24	C	D1	89.47	5.84	0.39	0.45	0.06	2.46	-1.05	0.81	0.10	31.63	29.93	5.57
2022-01-28	C	D1	88.42	5.94	0.70	0.71	0.01	4.08	-0.86	1.29	0.02	30.54	25.10	5.51
2022-02-01	C	d1	95.76	6.58	1.16	1.17	0.01	3.83	-1.15	1.94	0.01	30.90	29.58	6.02
2022-02-05	C	D1	77.95	4.39	0.63	0.64	0.01	3.54	-1.38	1.59	0.02	27.37	25.38	4.02
2022-02-09	C	D1	61.42	2.93	0.34	0.34	0.00	2.91	-0.61	1.26	0.00	21.29	20.31	2.74
2022-02-13	C	D1	50.50	1.78	0.12	0.13	0.00	1.85	-0.87	0.75	0.02	17.34	15.77	1.70
2022-02-17	C	D1	49.17	1.84	0.12	0.12	0.00	1.56	-0.43	0.67	0.01	18.26	13.86	1.79
2022-02-21	C	D1	47.15	1.63	0.08	0.08	0.00	1.14	-0.60	0.53	0.02	18.00	13.33	1.58
2022-02-25	C	D1	40.51	1.16	0.06	0.06	0.00	1.14	-0.20	0.51	0.00	15.21	11.41	1.14
2022-03-01	C	D1	40.42	1.13	0.03	0.03	0.00	0.76	-0.45	0.29	0.01	14.82	12.41	1.12
2022-03-07	C	D1	37.73	1.02	0.03	0.03	0.00	0.73	-0.26	0.27	0.01	13.79	10.27	1.01
2022-03-09	C	D1	36.40	0.96	0.03	0.03	0.00	0.87	-0.33	0.33	0.01	13.83	9.57	0.94
2022-03-13	C	D1	34.16	0.81	0.00	0.00	0.00	0.40	-0.19	0.06	0.01	12.92	8.59	0.81
2022-03-17	C	D1	27.80	0.56	0.00	0.00	0.00	0.27	-0.19	0.04	0.01	10.03	7.65	0.56
2022-01-20	C	D2	86.37	5.11	0.18	0.26	0.08	1.73	-1.68	0.54	0.17	29.83	27.89	4.87
2022-01-24	C	D2	85.42	5.07	0.05	0.09	0.04	1.18	-0.82	0.18	0.07	29.65	29.10	4.96
2022-01-28	C	D2	86.03	5.60	0.55	0.56	0.01	2.53	-0.69	1.05	0.01	31.31	28.64	5.31
2022-02-01	C	D2	84.43	5.72	0.98	0.99	0.01	4.18	-1.20	1.92	0.02	29.20	25.21	5.13
2022-02-05	C	D2	69.89	3.86	0.39	0.40	0.00	3.33	-0.57	1.14	0.01	24.83	21.79	3.48
2022-02-09	C	D2	57.59	2.59	0.33	0.33	0.00	3.22	-0.60	1.43	0.00	19.65	18.30	2.32
2022-02-13	C	D2	47.95	1.71	0.15	0.15	0.00	1.91	-0.56	0.91	0.01	16.44	13.73	1.61
2022-02-17	C	D2	44.41	1.39	0.08	0.08	0.00	1.63	-0.50	0.61	0.01	17.08	13.80	1.33
2022-02-21	C	D2	51.92	1.52	0.08	0.08	0.00	1.25	-0.25	0.53	0.00	20.28	16.73	1.48
2022-02-25	C	D2	34.86	0.92	0.04	0.04	0.00	1.09	-0.18	0.43	0.00	12.15	11.49	0.90
2022-03-01	C	D2	33.26	0.90	0.05	0.05	0.00	1.28	-0.13	0.57	0.00	11.34	10.52	0.86
2022-03-07	C	D2	31.35	0.74	0.03	0.03	0.00	1.31	-0.15	0.38	0.00	11.13	9.11	0.71
2022-03-09	C	D2	31.60	0.73	0.02	0.02	0.00	1.20	-0.50	0.35	0.02	11.13	8.11	0.70
2022-03-13	C	D2	27.95	0.59	0.00	0.00	0.00	0.27	-0.26	0.08	0.01	9.69	8.78	0.59
2022-03-17	C	D2	25.62	0.51	-0.00	0.00	0.00	0.16	-0.46	0.01	0.09	8.99	7.67	0.51
2022-01-20	C	D3	92.83	6.06	0.67	0.72	0.05	5.07	-1.14	1.33	0.09	32.87	32.26	5.38
2022-01-24	C	D3	92.10	5.75	0.45	0.51	0.06	3.51	-0.96	0.95	0.11	33.96	30.53	5.39
2022-01-28	C	D3	99.95	6.59	1.01	1.02	0.01	4.89	-0.89	1.69	0.01	35.06	32.43	6.03
2022-02-01	C	D3	90.04	6.14	1.20	1.21	0.00	5.06	-0.97	2.18	0.01	31.43	24.02	5.52
2022-02-05	C	D3	77.82	4.81	0.79	0.79	0.00	3.83	-0.30	1.81	0.00	27.05	22.18	4.37
2022-02-09	C	D3	71.65	3.99	0.49	0.50	0.01	3.02	-0.74	1.34	0.01	24.69	21.10	3.72
2022-02-13	C	D3	62.97	3.14	0.38	0.38	0.00	2.81	-0.62	1.28	0.01	21.76	18.01	2.95
2022-02-17	C	D3	46.72	1.55	0.09	0.09	0.00	1.44	-0.45	0.57	0.01	17.83	15.22	1.51
2022-02-21	C	D3	38.70	1.02	0.05	0.05	0.00	1.23	-0.25	0.50	0.00	14.14	9.34	0.99
2022-02-25	C	D3	39.42	1.06	0.05	0.05	0.00	1.10	-0.10	0.44	0.00	14.60	9.86	1.04
2022-03-01	C	D3	30.01	0.59	0.01	0.01	0.00	0.72	-0.27	0.25	0.01	11.86	5.84	0.58
2022-03-07	C	D3	33.90	0.82	0.03	0.03	0.00	0.98	-0.32	0.36	0.01	12.66	8.13	0.81
2022-03-09	C	D3	38.43	0.96	0.03	0.03	0.00	1.04	-0.26	0.35	0.01	14.74	9.60	0.94
2022-03-13	C	D3	34.92	0.90	0.02	0.02	0.00	0.93	-0.34	0.24	0.01	12.93	9.12	0.88
2022-03-17	C	D3	33.60	0.62	0.00	0.01	0.00	0.53	-0.38	0.09	0.03	12.98	7.70	0.61
2022-01-20	C	D4	88.92	5.10	0.30	0.32	0.01	2.67	-1.07	0.65	0.03	32.72	27.22	4.91
2022-01-24	C	D4	81.85	4.70	0.19	0.22	0.04	1.91	-0.80	0.50	0.08	29.96	29.06	4.54
2022-01-28	C	D4	89.73	5.79	0.63	0.65	0.03	3.46	-0.82	1.20	0.05	33.41	26.91	5.44
2022-02-01	C	D4	91.14	6.56	1.04	1.05	0.01	4.60	-0.85	1.75	0.02	30.61	26.41	6.01
2022-02-05	C	D4	77.42	4.89	0.81	0.81	0.00	3.85	-0.79	1.84	0.00	26.81	23.38	4.44
2022-02-09	C	D4	71.06	4.22	0.74	0.74	0.00	4.19	-0.43	2.00	0.01	24.64	20.89	3.71
2022-02-13	C	D4	65.28	3.30	0.41	0.41	0.00	2.96	-0.59	1.33	0.00	22.19	18.99	3.08
2022-02-17	C	D4	54.51	1.62	0.08	0.08	0.00	1.24	-0.60	0.53	0.02	15.88	13.50	1.58
2022-02-21	C	D4	38.62	0.95	0.03	0.03	0.00	0.89	-0.64	0.29	0.02	13.85	8.12	0.93
2022-02-25	C	D4	39.48	1.23	0.09	0.09	0.00	1.76	-0.39	0.76	0.01	14.21	13.21	1.17
2022-03-01	C	D4	35.48	0.98	0.06	0.06	0.00	1.23	-0.18	0.59	0.00	12.33	9.71	0.95
2022-03-07	C	D4	33.89	0.82	0.05	0.05	0.00	1.56	-0.55	0.63	0.01	12.33	8.60	0.78
2022-03-09	C	D4	34.91	0.85	0.05	0.05	0.00	1.36	-0.28	0.59	0.00	12.72	9.03	0.82
2022-03-13	C	D4	32.95	0.76	0.04	0.04	0.00	1.29	-0.26	0.53	0.01	11.73	7.49	0.73
2022-03-17	C	D4	0	0	0	0	0	0	0	0	0	0	0	0
Date	Jument	Zone	p	a	v	v>0	v<0	max	min	avgH	avgD	d	pd	ac
2022-01-18	V	D1	96.77	6.53	0.91	0.94	0.03	3.99	-1.09	1.56	0.04	33.92	31.79	6.02
2022-01-22	V	D1	93.37	6.12	0.56	0.57	0.01	3.67	-0.80	1.00	0.02	32.25	28.31	5.73
2022-01-26	V	D1	119.52	9.01	1.49	1.50	0.01	5.01	-1.09	1.88	0.02	39.72	30.47	7.98
2022-01-30	V	D1	103.94	7.35	0.69	0.71	0.02	2.42	-0.80	1.00	0.02	36.41	30.21	7.07
2022-02-03	V	D1	81.98	4.89	0.50	0.51	0.00	2.21	-0.55	1.08	0.01	28.06	26.96	4.68
2022-02-07	V	D1	67.10	3.44	0.38	0.38	0.00	2.38	-0.62	1.16	0.00	24.10	22.31	3.27
2022-02-11	V	D1	65.74	3.32	0.49	0.49	0.00	3.46	-0.76	1.60	0.00	23.01	20.77	3.05
2022-02-15	V	D1	57.94	2.39	0.25	0.25	0.00	2.32	-0.41	1.10	0.01	20.79	15.68	2.24
2022-02-19	V	D1	52.37	1.94	0.18	0.18	0.00	2.11	-0.56	0.98	0.01	18.88	15.17	1.84
2022-02-23	V	D1	43.86	1.29	0.05	0.06	0.00	1.19	-0.30	0.44	0.01	15.95	14.46	1.27
2022-02-27	V	D1	38.85	1.11	0.05	0.05	0.00	1.06	-0.24	0.43	0.01	13.81	11.99	1.08
2022-03-03	V	D1	36.78	0.94	0.04	0.04	0.00	1.12	-0.06	0.40	0.00	13.01	11.76	0.91
2022-03-07	V	D1	32.53	0.77	0.03	0.03	0.00	0.90	-0.27	0.35	0.01	11.31	10.89	0.75
2022-03-11	V	D1	30.54	0.65	0.02	0.02	0.00	0.88	-0.26	0.31	0.02	10.42	9.15	0.63
2022-03-15	V	D1	0	0	0	0	0	0	0	0	0	0	0	0
2022-03-19	V	D1	0	0	0	0	0	0	0	0	0	0	0	0
2022-01-18	V	D2	89.85	5.74	0.47	0.49	0.02	2.39	-1.08	0.89	0.03	31.23	29.72	5.49
2022-01-22	V	D2	85.91	4.65	0.31	0.33	0.02	2.16	-1.01	0.73	0.04	30.40	25.40	4.52
2022-01-26	V	D2	100.32	6.98	0.69	0.70	0.01	2.92	-0.79	1.04	0.01	35.08	31.97	6.74
2022-01-30	V	D2	91.24	5.84	0.73	0.75	0.02	2.87	-1.24	1.34	0.03	31.56	26.51	5.57
2022-02-03	V	D2	76.10	4.61	0.63	0.64	0.01	3.26	-0.88	1.50	0.02	25.72	23.56	4.26
2022-02-07	V	D2	69.43	3.37	0.29	0.30	0.01	2.02	-0.76	0.92	0.02	25.19	24.49	3.22
2022-02-11	V	D2	57.83	2.62	0.28	0.28	0.00	2.49	-0.14	1.15	0.00	20.65	17.80	2.46
2022-02-15	V	D2	50.64	1.99	0.14	0.14	0.00	1.75	-0.41	0.73	0.02	17.28	15.22	1.91
2022-02-19	V	D2	42.80	1.27	0.02	0.03	0.00	0.67	-0.22	0.22	0.03	15.79	12.85	1.25
2022-02-23	V	D2	38.08	1.07	0.03	0.03	0.00	0.95	-0.23	0.28	0.01	13.31	12.59	1.05
2022-02-27	V	D2	32.91	0.81	0.01	0.01	0.00	0.47	-0.29	0.09	0.01	11.48	9.54	0.81
2022-03-03	V	D2	30.95	0.66	0.01	0.01	0.00	0.34	-0.16	0.10	0.01	11.22	8.90	0.66
2022-03-07	V	D2	27.37	0.57	0.01	0.01	0.00	0.43	-0.22	0.13	0.01	9.65	8.06	0.57
2022-03-11	V	D2	28.82	0.56	0.01	0.01	0.00	0.41	-0.19	0.11	0.01	10.52	9.72	0.56
2022-03-15	V	D2	26.38	0.52	-0.00	0.00	0.01	0.43	-0.38	0.02	0.10	9.68	8.83	0.52
2022-03-19	V	D2	24.75	0.45	-0.00	0.00	0.00	0.52	-0.49	0.03	0.08	8.87	7.13	0.45
2022-01-18	V	D3	87.69	5.59	0.46	0.49	0.02	2.87	-0.78	0.90	0.04	31.05	29.51	5.39
2022-01-22	V	D3	102.78	7.62	0.76	0.78	0.02	2.98	-1.00	1.08	0.03	36.84	33.91	7.27
2022-01-26	V	D3	100.27	7.49	0.63	0.65	0.02	2.63	-1.07	0.91	0.03	36.67	30.10	7.16
2022-01-30	V	D3	98.68	7.52	0.64	0.64	0.01	3.53	-0.90	0.89	0.01	34.92	34.10	7.21
2022-02-03	V	D3	89.79	6.14	0.54	0.55	0.01	2.89	-0.61	0.93	0.02	31.52	31.02	5.92
2022-02-07	V	D3	79.49	5.00	0.38	0.39	0.01	2.18	-0.72	0.80	0.02	27.26	24.52	4.82
2022-02-11	V	D3	74.94	4.31	0.43	0.43	0.01	2.20	-0.71	1.04	0.02	26.92	23.00	4.16
2022-02-15	V	D3	66.65	3.11	0.20	0.20	0.00	1.49	-0.54	0.66	0.01	22.91	21.58	3.03
2022-02-19	V	D3	55.08	2.25	0.11	0.11	0.00	1.27	-0.48	0.49	0.01	18.70	16.04	2.20
2022-02-23	V	D3	53.30	2.06	0.07	0.08	0.00	1.27	-0.19	0.38	0.01	19.54	15.84	2.02
2022-02-27	V	D3	52.55	1.88	0.04	0.05	0.00	0.81	-0.49	0.24	0.02	20.50	14.88	1.86
2022-03-03	V	D3	53.59	1.98	0.10	0.10	0.00	1.43	-0.27	0.52	0.01	19.59	15.39	1.92
2022-03-07	v	D3	43.72	1.39	0.03	0.04	0.00	0.91	-0.60	0.27	0.04	16.27	12.78	1.36
2022-03-11	V	D3	46.08	1.50	0.02	0.02	0.01	1.14	-0.52	0.16	0.05	16.74	13.57	1.48
2022-03-15	V	D3	35.28	0.94	-0.00	0.00	0.00	0.24	-0.26	0.02	0.05	12.62	10.65	0.93
2022-03-19	V	D3	34.87	0.90	-0.00	0.00	0.00	0.29	-0.39	0.03	0.05	12.53	12.06	0.89
2022-01-18	V	D4	83.19	4.65	0.19	0.22	0.03	1.60	-1.00	0.49	0.06	29.96	24.72	4.52
2022-01-22	V	D4	105.36	7.06	1.07	1.09	0.02	5.18	-1.05	1.73	0.03	36.43	29.40	6.29
2022-01-26	V	D4	84.77	5.15	-0.09	0.04	0.13	0.96	-1.41	0.08	0.27	30.10	25.36	5.05
2022-01-30	V	D4	77.23	4.35	0.22	0.22	0.00	1.84	-0.36	0.53	0.01	27.92	23.47	4.25
2022-02-03	V	D4	76.43	4.24	0.50	0.51	0.00	2.84	-0.61	1.27	0.01	25.91	20.94	3.98
2022-02-07	V	D4	65.60	3.01	0.23	0.24	0.00	1.73	-0.76	0.82	0.01	24.12	21.07	2.91
2022-02-11	V	D4	60.35	2.55	0.13	0.13	0.00	1.24	-0.63	0.54	0.01	22.06	19.95	2.50
2022-02-15	V	D4	49.55	1.89	0.11	0.12	0.00	1.47	-0.35	0.64	0.00	17.12	14.88	1.81
2022-02-19	V	D4	46.17	1.66	0.07	0.07	0.00	1.23	-0.08	0.46	0.00	16.36	13.74	1.63
2022-02-23	V	D4	44.43	1.49	0.05	0.05	0.00	0.88	-0.20	0.34	0.00	16.48	14.74	1.48
2022-02-27	V	D4	36.73	1.03	0.02	0.02	0.00	0.73	-0.18	0.24	0.01	13.00	11.55	1.02
2022-03-03	V	D4	35.49	0.91	0.02	0.02	0.00	0.80	-0.39	0.25	0.02	12.42	11.19	0.89
2022-03-07	V	D4	30.95	0.63	0.01	0.01	0.00	0.39	-0.21	0.13	0.00	10.77	10.36	0.63
2022-03-11	V	D4	26.29	0.52	0.01	0.01	0.00	0.47	-0.09	0.13	0.00	9.22	8.34	0.52
2022-03-15	V	D4	23.85	0.44	0.00	0.00	0.00	0.46	-0.22	0.08	0.02	8.69	6.78	0.43
2022-03-19	V	D4	21.95	0.34	0.00	0.00	0.00	0.37	-0.19	0.06	0.01	8.62	5.50	0.34
Date	Jument	Zone	p	a	v	v>0	v<0	max	min	avgH	avgD	d	pd	ac
2022-01-18	V	G1	88.89	5.74	0.31	0.36	0.05	3.15	-1.22	0.67	0.09	31.09	28.55	5.38
2022-01-22	V	G1	90.40	6.19	0.67	0.68	0.01	3.09	-0.84	1.15	0.02	31.28	27.33	5.87
2022-01-26	V	G1	97.68	7.29	1.24	1.24	0.00	3.55	-0.60	1.83	0.01	32.93	31.02	6.79
2022-01-30	V	G1	83.57	5.80	1.16	1.16	0.01	4.54	-0.76	2.25	0.01	30.15	27.84	5.16
2022-02-03	V	G1	66.36	3.65	0.55	0.55	0.00	4.01	-0.60	1.69	0.01	22.46	20.70	3.26
2022-02-07	V	G1	36.58	1.00	0.06	0.06	0.00	1.57	-0.17	0.61	0.00	12.98	11.79	0.96
2022-02-11	V	G1	41.80	1.37	0.10	0.10	0.00	1.74	-0.44	0.75	0.01	15.24	13.78	1.31
2022-02-15	V	G1	44.89	1.35	0.09	0.09	0.00	1.63	-0.55	0.69	0.01	14.78	12.67	1.28
2022-02-19	V	G1	41.36	1.32	0.05	0.06	0.00	0.87	-0.41	0.43	0.01	14.78	12.53	1.29
2022-02-23	V	G1	36.53	1.01	0.04	0.04	0.00	1.19	-0.30	0.39	0.01	13.37	10.39	0.98
2022-02-27	V	G1	26.45	0.50	0.01	0.01	0.00	0.46	-0.12	0.16	0.00	10.06	8.69	0.50
2022-03-03	V	G1	39.56	1.17	0.02	0.02	0.00	0.76	-0.51	0.21	0.01	13.99	11.15	1.15
2022-03-07	V	G1	36.30	1.02	0.01	0.02	0.00	0.52	-0.34	0.15	0.02	13.05	10.50	1.01
2022-03-11	V	G1	32.39	0.79	0.01	0.01	0.00	0.48	-0.11	0.13	0.02	11.96	10.44	0.78
2022-03-15	V	G1	39.42	1.11	0.03	0.03	0.00	0.87	-0.18	0.30	0.01	14.37	13.68	1.09
2022-03-19	V	G1	32.24	0.81	0.02	0.02	0.00	0.59	-0.19	0.21	0.00	11.03	10.45	0.80
2022-01-18	V	G2	104.96	7.53	0.67	0.70	0.03	3.39	-1.66	0.98	0.04	36.73	32.49	7.17
2022-01-22	V	G2	94.64	6.79	0.30	0.33	0.02	1.84	-0.67	0.49	0.04	33.05	31.67	6.61
2022-01-26	V	G2	96.51	7.19	0.72	0.73	0.01	2.40	-0.93	1.06	0.01	32.01	31.16	6.94
2022-01-30	V	G2	97.87	7.53	1.43	1.44	0.00	4.05	-1.03	2.08	0.00	34.80	28.61	6.90
2022-02-03	V	G2	76.85	4.99	0.90	0.90	0.00	4.32	-0.39	2.00	0.00	25.92	21.46	4.49
2022-02-07	V	G2	57.43	2.73	0.35	0.35	0.00	2.97	-0.25	1.40	0.00	21.28	19.09	2.50
2022-02-11	V	G2	43.71	1.56	0.15	0.15	0.00	2.43	-0.42	1.04	0.00	14.95	13.51	1.44
2022-02-15	V	G2	39.51	1.34	0.12	0.12	0.00	2.34	-0.08	0.99	0.00	13.45	12.34	1.23
2022-02-19	V	G2	37.00	0.97	0.04	0.04	0.00	1.24	-0.27	0.47	0.00	13.43	11.44	0.94
2022-02-23	V	G2	32.93	0.79	0.03	0.03	0.00	1.41	-0.46	0.46	0.02	12.16	8.12	0.75
2022-02-27	V	G2	32.97	0.85	0.02	0.02	0.00	0.77	-0.37	0.21	0.01	11.31	9.84	0.84
2022-03-03	V	G2	33.13	0.84	0.03	0.03	0.00	1.03	-0.35	0.39	0.02	11.49	10.12	0.81
2022-03-07	V	G2	30.91	0.74	0.02	0.02	0.00	0.74	-0.12	0.26	0.00	10.81	8.68	0.73
2022-03-11	V	G2	28.96	0.63	0.01	0.01	0.00	0.53	-0.25	0.11	0.01	9.84	9.28	0.62
2022-03-15	V	G2	32.28	0.81	0.02	0.03	0.00	0.93	-0.56	0.32	0.01	10.81	9.82	0.79
2022-03-19	V	G2	27.19	0.54	0.01	0.01	0.00	0.65	-0.47	0.24	0.03	9.66	9.43	0.52
2022-01-18	V	G3	93.30	6.30	0.49	0.54	0.05	3.29	-0.81	0.90	0.08	33.43	30.87	5.95
2022-01-22	V	G3	96.98	6.80	0.23	0.30	0.07	1.71	-1.20	0.46	0.10	34.48	26.76	6.48
2022-01-26	V	G3	102.32	7.36	0.97	0.99	0.02	3.53	-1.16	1.42	0.03	37.02	31.14	6.94
2022-01-30	V	G3	90.99	6.17	0.92	0.93	0.01	3.69	-1.20	1.61	0.01	32.73	25.79	5.76
2022-02-03	V	G3	76.93	4.91	0.89	0.89	0.00	4.50	-0.80	2.08	0.01	26.67	24.95	4.29
2022-02-07	V	G3	58.93	2.90	0.43	0.43	0.00	4.12	-0.63	1.70	0.00	20.91	16.95	2.52
2022-02-11	V	G3	58.39	2.68	0.29	0.30	0.00	2.94	-0.62	1.21	0.02	20.48	19.06	2.46
2022-02-15	V	G3	56.26	2.34	0.28	0.29	0.00	3.26	-0.88	1.35	0.02	20.73	17.40	2.12
2022-02-19	V	G3	43.05	1.35	0.04	0.04	0.00	1.10	-0.55	0.31	0.02	14.98	10.86	1.30
2022-02-23	V	G3	49.18	1.90	0.17	0.17	0.00	2.36	-0.31	0.95	0.00	17.79	13.78	1.80
2022-02-27	V	G3	43.99	1.49	0.10	0.10	0.00	1.72	-0.27	0.74	0.00	17.01	14.70	1.42
2022-03-03	V	G3	49.66	1.66	0.12	0.13	0.02	3.69	-1.15	0.97	0.12	15.59	11.30	1.37
2022-03-07	V	G3	43.73	1.46	0.09	0.09	0.00	1.50	-0.48	0.65	0.02	15.59	12.61	1.41
2022-03-11	V	G3	37.75	1.12	0.05	0.05	0.00	1.17	-0.31	0.49	0.01	13.04	12.13	1.09
2022-03-15	V	G3	38.07	1.12	0.03	0.03	0.00	1.00	-0.40	0.29	0.03	13.14	11.20	1.09
2022-03-19	V	G3	35.32	0.94	0.04	0.04	0.00	1.25	-0.30	0.41	0.01	13.24	11.19	0.91
2022-01-18	V	G4	112.26	8.41	0.78	0.80	0.02	3.73	-0.89	1.00	0.03	39.43	37.14	8.02
2022-01-22	V	G4	99.64	6.75	0.40	0.44	0.05	2.32	-1.61	0.68	0.07	35.21	30.54	6.48
2022-01-26	V	G4	107.17	8.02	1.17	1.19	0.02	4.17	-0.93	1.58	0.02	39.14	35.61	7.55
2022-01-30	V	G4	96.21	6.83	1.23	1.24	0.01	4.76	-1.31	1.98	0.01	36.52	32.24	6.27
2022-02-03	V	G4	84.92	5.40	0.90	0.91	0.01	3.96	-0.94	1.86	0.02	29.30	28.56	4.89
2022-02-07	V	G4	60.41	2.88	0.31	0.32	0.00	2.85	-0.82	1.18	0.02	21.16	20.17	2.69
2022-02-11	V	G4	43.74	1.50	0.07	0.07	0.00	1.23	-0.42	0.50	0.00	15.67	14.18	1.47
2022-02-15	V	G4	43.05	1.42	0.09	0.09	0.00	1.52	-0.33	0.67	0.00	15.61	13.77	1.37
2022-02-19	V	G4	41.80	1.35	0.05	0.05	0.00	0.74	-0.32	0.36	0.00	14.15	13.95	1.33
2022-02-23	V	G4	36.36	0.97	0.02	0.02	0.00	0.77	-0.22	0.21	0.01	13.85	12.20	0.95
2022-02-27	V	G4	31.03	0.63	0.01	0.01	0.00	0.54	-0.32	0.13	0.03	11.87	6.94	0.63
2022-03-03	V	G4	34.38	0.84	0.03	0.04	0.00	1.47	-0.46	0.45	0.02	12.56	9.05	0.80
2022-03-07	V	G4	28.79	0.61	-0.00	0.00	0.01	0.45	-0.50	0.05	0.10	10.47	9.30	0.60
2022-03-11	V	G4	25.26	0.44	0.00	0.00	0.00	0.33	-0.24	0.07	0.01	9.67	6.08	0.44
2022-03-15	V	G4	19.87	0.24	-0.00	0.00	0.00	0.15	-0.28	0.01	0.04	7.79	4.95	0.23
2022-03-19	V	G4	23.62	0.38	0.00	0.00	0.00	0.49	-0.36	0.08	0.02	8.88	5.12	0.37
Date	Jument	Zone	p	a	v	v>0	v<0	max	min	avgH	avgD	d	pd	ac
2022-01-20	A	D1	86.07	4.89	-0.04	0.06	0.11	1.71	-1.10	0.13	0.23	30.70	27.25	4.74
2022-01-24	A	D1	92.12	6.08	0.26	0.29	0.03	1.84	-0.64	0.49	0.05	31.69	30.68	5.91
2022-01-28	A	D1	99.08	7.52	0.97	1.00	0.03	3.84	-1.26	1.42	0.04	36.73	31.45	7.03
2022-02-01	A	D1	92.31	6.80	1.30	1.31	0.01	5.18	-1.00	2.16	0.02	32.02	30.23	6.09
2022-02-05	A	D1	74.08	4.66	0.85	0.85	0.00	4.33	-0.60	2.04	0.00	25.11	23.68	4.16
2022-02-09	A	D1	60.31	2.92	0.44	0.44	0.00	3.57	-0.75	1.70	0.01	20.51	18.76	2.60
2022-02-13	A	D1	52.35	2.16	0.21	0.21	0.00	2.17	-0.46	1.03	0.00	17.87	16.20	2.05
2022-02-17	A	D1	53.99	2.06	0.15	0.16	0.00	1.87	-0.69	0.80	0.02	19.51	19.38	1.97
2022-02-21	A	D1	42.37	1.20	0.04	0.04	0.00	1.02	-0.41	0.36	0.01	15.43	10.13	1.19
2022-02-25	A	D1	46.22	1.65	0.11	0.11	0.00	1.26	-0.36	0.68	0.00	16.13	14.81	1.60
2022-03-01	A	D1	44.55	1.53	0.11	0.11	0.00	1.40	-0.19	0.75	0.00	15.95	13.64	1.47
2022-03-07	A	D1	33.82	0.77	0.03	0.03	0.00	1.29	-0.46	0.40	0.02	12.75	11.01	0.74
2022-03-09	A	D1	36.44	0.97	0.04	0.04	0.00	1.70	-0.65	0.46	0.01	12.92	9.96	0.93
2022-03-13	A	D1	33.79	0.87	0.05	0.05	0.00	1.24	-0.29	0.56	0.00	11.77	9.95	0.83
2022-03-17	A	D1	31.57	0.76	0.00	0.01	0.01	0.76	-0.42	0.11	0.08	10.95	9.47	0.75
2022-01-20	A	D2	89.14	5.63	0.59	0.62	0.03	3.11	-1.23	1.19	0.05	32.37	28.18	5.23
2022-01-24	A	D2	88.96	5.47	0.28	0.30	0.02	1.98	-0.74	0.57	0.04	31.39	29.23	5.32
2022-01-28	A	D2	93.82	6.37	0.74	0.75	0.01	2.70	-1.12	1.23	0.01	34.41	30.40	6.12
2022-02-01	A	D2	87.15	5.74	0.66	0.67	0.01	3.64	-0.61	1.23	0.01	31.50	29.25	5.42
2022-02-05	A	D2	73.43	4.07	0.49	0.49	0.00	2.99	-0.49	1.29	0.01	27.61	24.41	3.82
2022-02-09	A	D2	58.29	2.72	0.34	0.34	0.00	2.69	-0.77	1.34	0.00	20.38	18.59	2.52
2022-02-13	A	D2	51.41	2.05	0.17	0.17	0.00	1.82	-0.45	0.87	0.01	18.42	17.19	1.95
2022-02-17	A	D2	46.06	1.52	0.11	0.11	0.00	1.82	-0.62	0.78	0.02	16.24	13.17	1.44
2022-02-21	A	D2	46.55	1.51	0.09	0.09	0.01	1.87	-0.98	0.66	0.04	15.37	14.29	1.42
2022-02-25	A	D2	43.76	1.09	0.06	0.06	0.00	1.52	-0.58	0.54	0.01	14.94	10.94	1.05
2022-03-01	A	D2	39.53	1.04	0.06	0.06	0.00	1.37	-0.26	0.57	0.00	13.91	10.44	1.00
2022-03-07	A	D2	38.12	0.91	0.04	0.04	0.00	1.37	-0.26	0.50	0.00	12.97	10.70	0.88
2022-03-09	A	D2	39.19	1.19	0.06	0.06	0.00	1.79	-0.48	0.52	0.03	14.45	12.08	1.13
2022-03-13	A	D2	27.91	0.57	0.01	0.01	0.00	0.75	-0.63	0.20	0.02	9.71	8.68	0.55
2022-03-17	A	D2	0	0	0	0	0	0	0	0	0	0	0	0
2022-01-20	A	D3	92.63	5.76	-0.07	0.11	0.18	1.42	-1.37	0.20	0.32	32.88	27.62	5.58
2022-01-24	A	D3	89.25	5.27	-0.06	0.08	0.14	1.58	-1.10	0.16	0.28	31.07	27.41	5.08
2022-01-28	A	D3	98.38	6.86	0.72	0.74	0.02	3.36	-0.85	1.14	0.03	34.64	30.01	6.46
2022-02-01	A	D3	83.97	5.15	0.67	0.67	0.00	2.80	-0.93	1.40	0.01	29.36	26.95	4.81
2022-02-05	A	D3	71.50	4.05	0.62	0.62	0.00	3.49	-0.36	1.69	0.00	24.43	19.81	3.69
2022-02-09	A	D3	64.74	3.29	0.46	0.46	0.00	3.29	-0.80	1.52	0.00	23.54	20.18	3.00
2022-02-13	A	D3	40.89	1.24	0.06	0.06	0.00	1.42	-0.37	0.52	0.01	14.22	11.94	1.19
2022-02-17	A	D3	32.60	0.74	0.02	0.02	0.00	0.81	-0.13	0.32	0.00	11.73	7.38	0.73
2022-02-21	A	D3	36.35	1.01	0.04	0.04	0.00	1.01	-0.33	0.38	0.01	12.66	10.88	0.99
2022-02-25	A	D3	49.38	1.73	0.11	0.11	0.00	1.96	-0.46	0.67	0.01	17.50	12.10	1.67
2022-03-01	A	D3	43.12	1.47	0.08	0.08	0.00	1.75	-0.28	0.59	0.01	15.06	12.51	1.41
2022-03-07	A	D3	39.11	1.11	0.04	0.04	0.00	1.22	-0.33	0.37	0.01	14.55	10.16	1.08
2022-03-09	A	D3	42.38	1.39	0.13	0.13	0.00	2.08	-0.26	1.04	0.00	15.17	12.34	1.27
2022-03-13	A	D3	40.90	1.22	0.05	0.05	0.00	1.16	-0.48	0.44	0.01	15.21	11.28	1.20
2022-03-17	A	D3	37.44	1.03	0.02	0.02	0.00	1.08	-0.56	0.23	0.04	12.97	10.10	1.01
2022-01-20	A	D4	96.98	6.14	0.34	0.40	0.05	2.64	-1.15	0.67	0.09	34.05	32.83	5.92
2022-01-24	A	D4	93.83	5.88	0.25	0.28	0.03	2.72	-0.95	0.50	0.06	33.69	30.35	5.65
2022-01-28	A	D4	101.71	7.25	0.68	0.70	0.02	2.74	-0.97	1.02	0.03	34.82	32.24	6.91
2022-02-01	A	D4	91.48	6.36	0.90	0.91	0.01	3.55	-0.68	1.57	0.01	30.31	28.49	5.82
2022-02-05	A	D4	85.81	5.26	0.74	0.75	0.01	3.45	-1.13	1.55	0.02	28.06	26.54	4.81
2022-02-09	A	D4	75.51	4.54	0.68	0.69	0.01	3.59	-1.14	1.67	0.01	24.54	20.74	4.12
2022-02-13	A	D4	58.87	2.67	0.19	0.19	0.00	1.91	-0.79	0.76	0.02	21.31	18.94	2.56
2022-02-17	A	D4	45.61	1.56	0.05	0.05	0.00	1.03	-0.41	0.34	0.01	16.05	13.72	1.53
2022-02-21	A	D4	49.56	1.87	0.11	0.11	0.00	1.65	-0.65	0.64	0.02	16.93	14.41	1.79
2022-02-25	A	D4	44.04	1.47	0.09	0.09	0.00	1.40	-0.49	0.64	0.01	15.50	13.64	1.42
2022-03-01	A	D4	43.62	1.52	0.14	0.14	0.00	2.05	-0.53	0.99	0.00	15.64	14.95	1.42
2022-03-07	A	D4	44.39	1.52	0.15	0.16	0.00	2.24	-0.65	1.13	0.01	16.12	13.02	1.38
2022-03-09	A	D4	27.50	0.53	0.00	0.00	0.00	0.34	-0.42	0.08	0.04	10.15	7.06	0.52
2022-03-13	A	D4	45.31	1.59	0.15	0.15	0.00	2.46	-0.57	1.02	0.01	15.46	14.15	1.45
2022-03-17	A	D4	26.68	0.57	0.02	0.02	0.00	0.89	-0.27	0.37	0.00	8.80	8.04	0.55
Date	Jument	Zone	p	a	v	v>0	v<0	max	min	avgH	avgD	d	pd	ac
2022-01-20	A	G1	92.27	4.85	0.07	0.12	0.04	1.18	-0.80	0.24	0.09	31.66	29.94	4.74
2022-01-24	A	G1	96.97	6.13	0.25	0.30	0.05	1.76	-0.69	0.51	0.08	35.89	25.35	5.84
2022-01-28	A	G1	98.71	7.70	1.22	1.23	0.01	4.69	-1.18	1.78	0.02	35.62	27.91	6.92
2022-02-01	A	G1	86.90	5.22	0.23	0.25	0.02	2.18	-0.95	0.48	0.04	29.95	27.13	5.08
2022-02-05	A	G1	85.52	5.34	0.54	0.57	0.03	3.31	-1.17	1.16	0.06	29.17	25.12	4.93
2022-02-09	A	G1	84.42	5.23	0.90	0.90	0.01	4.90	-1.47	1.94	0.01	29.49	22.85	4.66
2022-02-13	A	G1	68.07	3.47	0.30	0.30	0.00	1.98	-0.41	0.89	0.00	24.47	20.43	3.34
2022-02-17	A	G1	73.16	4.08	0.58	0.59	0.00	3.18	-0.54	1.55	0.00	26.06	22.33	3.78
2022-02-21	A	G1	58.95	2.66	0.24	0.24	0.00	2.29	-0.72	0.95	0.01	20.68	18.13	2.54
2022-02-25	A	G1	54.14	2.25	0.22	0.23	0.00	2.60	-0.32	1.07	0.00	19.88	16.02	2.10
2022-03-01	A	G1	52.91	2.32	0.28	0.28	0.00	2.95	-0.76	1.34	0.01	19.08	17.93	2.11
2022-03-07	A	G1	42.50	1.39	0.05	0.05	0.00	1.00	-0.20	0.35	0.00	15.29	13.93	1.37
2022-03-09	A	G1	43.28	1.40	0.07	0.07	0.00	1.60	-0.32	0.55	0.00	15.28	14.01	1.35
2022-03-13	A	G1	41.49	1.25	0.08	0.08	0.00	1.68	-0.42	0.71	0.00	14.31	12.32	1.19
2022-03-17	A	G1	18.90	0.26	0.00	0.00	0.00	0.32	-0.08	0.08	0.00	6.63	5.86	0.26
2022-01-20	A	G2	85.55	4.91	0.56	0.56	0.01	2.79	-0.85	1.21	0.01	31.53	25.06	4.65
2022-01-24	A	G2	101.23	7.31	0.89	0.90	0.01	3.04	-1.13	1.27	0.01	35.35	26.63	7.05
2022-01-28	A	G2	112.81	9.27	1.66	1.67	0.01	4.79	-0.90	1.97	0.02	38.20	32.38	8.51
2022-02-01	A	G2	85.00	5.55	0.53	0.54	0.01	2.68	-0.73	1.00	0.02	29.39	26.83	5.37
2022-02-05	A	G2	80.51	4.59	0.29	0.31	0.02	1.77	-0.81	0.70	0.04	27.57	23.41	4.45
2022-02-09	A	G2	77.80	4.64	0.51	0.52	0.00	2.37	-0.60	1.16	0.01	29.40	26.36	4.46
2022-02-13	A	G2	70.55	3.71	0.34	0.34	0.00	2.29	-0.54	0.96	0.01	24.71	21.79	3.57
2022-02-17	A	G2	66.74	3.29	0.45	0.46	0.00	3.59	-0.53	1.53	0.02	23.49	19.20	2.98
2022-02-21	A	G2	59.77	2.72	0.29	0.29	0.00	2.50	-0.56	1.15	0.01	21.33	17.44	2.57
2022-02-25	A	G2	52.91	1.85	0.06	0.07	0.00	1.04	-0.61	0.37	0.02	20.42	15.39	1.81
2022-03-01	A	G2	45.34	1.40	0.05	0.05	0.00	0.92	-0.35	0.35	0.02	16.72	11.07	1.38
2022-03-07	A	G2	35.02	0.83	0.01	0.01	0.00	0.69	-0.33	0.17	0.02	13.07	10.09	0.83
2022-03-09	A	G2	32.94	0.80	0.01	0.01	0.00	0.61	-0.40	0.13	0.05	11.70	8.92	0.79
2022-03-13	A	G2	31.67	0.69	0.02	0.02	0.00	0.67	-0.31	0.23	0.00	12.30	10.32	0.68
2022-03-17	A	G2
2022-01-20	A	G4	95.63	6.18	0.17	0.26	0.10	1.80	-1.18	0.45	0.17	33.47	31.77	5.92
2022-01-24	A	G4	95.71	6.19	0.21	0.26	0.06	2.08	-2.04	0.45	0.10	33.75	22.50	5.90
2022-01-28	A	G4	109.45	9.15	1.10	1.12	0.02	4.33	-1.42	1.33	0.02	37.01	31.69	8.46
2022-02-01	A	G4	92.71	6.27	0.35	0.39	0.05	1.66	-1.66	0.66	0.08	32.07	25.67	5.99
2022-02-05	A	G4	87.09	5.22	0.36	0.37	0.01	1.83	-1.14	0.72	0.02	32.08	23.69	5.11
2022-02-09	A	G4	79.18	4.77	0.43	0.43	0.00	1.79	-0.64	0.93	0.01	28.20	21.47	4.65
2022-02-13	A	G4	81.28	4.56	0.47	0.48	0.01	2.24	-0.81	1.11	0.02	27.54	23.60	4.34
2022-02-17	A	G4	77.77	4.28	0.36	0.37	0.01	2.46	-0.95	0.91	0.01	27.22	21.81	4.07
2022-02-21	A	G4	70.73	3.73	0.36	0.36	0.01	2.68	-0.65	1.02	0.02	25.20	20.17	3.56
2022-02-25	A	G4	68.50	3.29	0.33	0.34	0.00	2.30	-0.74	1.07	0.01	24.65	19.10	3.15
2022-03-01	A	G4	64.18	3.08	0.35	0.35	0.00	2.77	-0.71	1.20	0.00	23.74	17.29	2.93
2022-03-07	A	G4	55.56	2.39	0.21	0.21	0.00	2.35	-0.59	0.94	0.01	19.98	15.42	2.27
2022-03-09	A	G4	51.15	1.95	0.15	0.15	0.00	2.06	-0.44	0.83	0.01	17.93	13.14	1.85
2022-03-13	A	G4	46.05	1.67	0.12	0.12	0.00	1.83	-0.42	0.75	0.01	16.40	12.49	1.61
2022-03-17	A	G4	33.78	0.76	-0.01	0.00	0.01	0.67	-0.64	0.03	0.12	13.30	6.95	0.75
